# Supplementary material for: Gel-assisted mass spectrometry imaging enables sub-micrometer spatial lipidomics
Source: Nat Commun. 2024 Jun 12;15:5036. doi: 10.1038/s41467-024-49384-w (PMC11169460; doi:10.1038/s41467-024-49384-w)
Supplement: Supplementary file 4 — Source Data [file 41467_2024_49384_MOESM4_ESM.xlsx]

## Sheet: Figure 2a
X-axis	Y-axis	X-axis	Y-axis
	Fluorescence/Unit Area (Arb. Unit)		Fluorescence/Unit Area (Arb. Unit)
Fresh-frozen	9128.5	GAMSI	5725.26
Fresh-frozen	9629.27	GAMSI	4369.82
Fresh-frozen	8980.23	GAMSI	6007.61
Fresh-frozen	8751.72	GAMSI	3883.96
Fresh-frozen	8462.44	GAMSI	7098.47
Fresh-frozen	10111.2	GAMSI	7965
Fresh-frozen	9282.86	GAMSI	7810.55
Fresh-frozen	9120.79	GAMSI	8054.45
Fresh-frozen	7528.37	GAMSI	8196.23
Fresh-frozen	8907.09	GAMSI	10348.2
Fresh-frozen	8465.47	GAMSI	10664.9
Fresh-frozen	9197.51	GAMSI	5117.67
Fresh-frozen	7666.88	GAMSI	7553.53
Fresh-frozen	9639.93	GAMSI	10244.1
Fresh-frozen	7403.15	GAMSI	9523.16

## Sheet: Figure 2b
Fresh-frozen			GAMSI
X-axis	Y-axis		X-axis	Y-axis
m/z	Signal Counts		m/z	Signal Counts
499.908	115.513		499.951	-118.958
499.941	100.21		500.162	-2608.58
499.974	119.993		500.504	-113.674
500.008	102.259		500.543	-106.826
500.16	282.764		500.581	-111.27
500.247	209.574		500.614	-112.267
500.312	114.137		500.636	-127.123
500.393	108.655		500.692	-115.018
500.525	102.787		500.742	-113.141
500.565	106.994		500.765	-111.539
500.606	140.742		500.813	-117.187
500.645	106.502		500.866	-117.704
500.837	151.64		500.962	-117.484
500.915	121.464		501.172	-2395.16
501.171	278.498		501.462	-110.647
501.249	127.36		501.551	-114.563
501.277	124.243		501.595	-118.077
501.322	113.604		501.648	-108.984
501.38	141.177		501.704	-112.226
501.49	134.795		501.725	-115.248
501.641	105.585		501.768	-109.124
501.734	104.641		501.805	-111.871
501.766	123.192		501.832	-111.956
501.807	119.365		501.886	-112.715
501.867	104.561		501.969	-114.849
502.067	111.708		502.174	-1229.3
502.113	155.129		502.254	-434.554
502.173	210.397		502.441	-112.631
502.265	121.812		502.498	-117.901
502.306	104.118		502.541	-131.253
502.413	100.724		502.579	-114.515
502.546	107.059		502.6	-108.974
502.605	120.535		502.66	-122.958
502.66	132.384		502.749	-113.436
502.737	135.305		502.808	-119.984
502.78	141.869		502.877	-115.919
502.825	106.457		502.942	-122.831
502.871	120.318		502.972	-124.777
503.031	113.766		503.003	-124.085
503.091	101.05		503.186	-975.388
503.184	168.794		503.445	-114.63
503.25	132.257		503.492	-114.933
503.279	113.994		503.525	-107.954
503.691	102.772		503.59	-111.33
503.737	118.147		503.616	-124.415
503.762	108.658		503.643	-111.658
503.891	100.642		503.706	-117.937
504.148	165.239		503.735	-114.82
504.192	136.2		503.773	-116.475
504.267	113.723		503.807	-115.066
504.303	146.828		503.841	-119.135
504.37	114.717		503.876	-112.571
504.557	112.029		503.968	-129.23
504.697	115.005		504.044	-122.408
504.888	146.189		504.189	-507.707
504.917	134.376		504.397	-116.358
505.017	116.757		504.434	-119.821
505.096	127.79		504.475	-115.121
505.19	134.304		504.521	-110.457
505.208	133.02		504.575	-109.795
505.277	113.881		504.661	-133.393
505.311	116.707		504.736	-115.619
505.362	139.327		504.811	-118.963
505.446	206.574		504.851	-117.174
505.504	103.546		504.968	-123.102
505.798	104.56		505.208	-574.487
505.971	103.326		505.458	-112.566
506.121	107.711		505.507	-117.576
506.263	1956.2		505.602	-135.945
506.345	212.02		505.645	-107.467
506.517	144.175		505.685	-133.126
506.706	102.576		505.751	-115.596
506.821	130.864		505.777	-117.342
506.853	107.983		505.804	-115.62
506.925	124.149		505.846	-114.467
507.024	110.633		505.908	-111.499
507.075	129.628		505.942	-117.208
507.139	126.409		506.037	-123.571
507.266	497.542		506.271	-435.028
507.346	120.056		506.499	-115.399
507.421	123.834		506.562	-107.473
507.532	160.681		506.65	-107.117
507.762	107.787		506.666	-118.766
507.875	162.866		506.719	-120.985
507.963	126.098		506.791	-115.173
508.096	105.146		506.831	-114.062
508.137	107.735		506.86	-111.275
508.158	127.971		506.915	-120.446
508.28	214.92		506.935	-116.902
508.346	139.147		507.212	-333.818
508.404	104.817		507.49	-188.714
508.618	115.704		507.596	-114.228
508.658	112.27		507.622	-113.554
508.806	106.804		507.644	-107.086
508.931	133.191		507.715	-114.19
509.147	118.084		507.77	-115.755
509.181	100.41		507.82	-118.502
509.223	127.658		507.891	-108.178
509.279	118.053		507.956	-112.033
509.328	139.341		507.996	-118.052
509.382	101.8		508.05	-120.929
509.422	102.348		508.202	-269.815
509.542	114.974		508.315	-395.296
509.575	127.841		508.493	-123.84
509.609	107.003		508.588	-110.367
509.716	105.68		508.626	-120.975
509.937	119.949		508.666	-114.081
510.071	121.299		508.693	-132.718
510.127	125.349		508.746	-124.713
510.277	109.765		508.845	-116.108
510.427	127.719		508.897	-116.514
510.729	139.838		508.93	-119.093
510.829	117.852		508.989	-117.844
511.116	195.787		509.205	-288.841
511.136	174.57		509.309	-182.667
511.266	117.315		509.437	-117.561
511.32	136.437		509.539	-117.385
511.425	147.462		509.558	-115.269
511.661	107.065		509.605	-122.742
511.843	120.991		509.669	-119.542
512.107	226.346		509.694	-115.305
512.167	167.295		509.771	-116.818
512.283	149.996		509.815	-112.908
512.387	114.906		509.855	-114.693
512.729	131.736		509.884	-120.393
512.776	102.614		509.939	-117.632
512.808	135.004		509.972	-115.931
512.951	107.246		510.003	-117.575
513.146	220.925		510.05	-120.035
513.189	156.465		510.205	-221.153
513.219	142.489		510.448	-124.168
513.299	139.072		510.479	-126.088
513.341	105.704		510.513	-131.748
513.389	116.278		510.539	-118.113
513.449	112.813		510.578	-124.399
513.583	112.8		510.604	-122.28
513.711	126.228		510.643	-117.862
513.912	130.247		510.716	-121.422
513.973	107.497		510.756	-110.985
514.027	113.863		510.804	-119.959
514.151	270.229		510.854	-121.358
514.229	148.193		510.954	-135.683
514.296	102.835		511.013	-124.525
514.336	114.049		511.151	-300.588
514.438	130.484		511.221	-263.314
514.561	132.803		511.507	-125.197
514.613	120.038		511.556	-129.074
515.016	127.824		511.6	-116.046
515.084	115.455		511.637	-114.527
515.161	392.167		511.686	-117.942
515.248	135.021		511.726	-117.069
515.274	128.899		511.773	-122.646
515.354	126.547		511.804	-122.722
516.168	375.565		511.857	-118.071
516.263	145.157		511.917	-110.861
516.371	216.379		511.952	-121.141
516.54	125.471		512.017	-118.328
516.62	147.926		512.15	-404.34
516.675	136.887		512.431	-119.029
516.81	124.241		512.486	-121.438
516.897	102.808		512.57	-108.652
516.978	110.88		512.604	-135.699
517.028	134.638		512.65	-115.16
517.073	100.561		512.742	-125.765
517.176	351.666		512.787	-113.46
517.264	121.103		512.843	-116.018
517.368	184.576		512.899	-115.686
517.451	100.023		512.938	-121.738
518.177	222.635		512.973	-126.185
518.283	135.711		513.153	-1247.94
518.396	105.93		513.468	-125.444
518.551	119.245		513.55	-138.726
518.701	113.345		513.585	-117.277
518.87	110.718		513.619	-141.909
519.059	101.097		513.661	-112.376
519.185	161.166		513.696	-111.116
519.278	115.883		513.767	-117.268
519.323	119.713		513.832	-108.867
519.43	135.833		513.878	-110.375
519.761	117.864		513.959	-114.26
519.793	119.152		514.029	-121.008
519.961	142.851		514.159	-1381.17
520.191	126.379		514.478	-118.496
520.289	113.195		514.548	-118.997
520.677	122.897		514.596	-118.806
520.981	112.888		514.629	-113.241
521.022	105.822		514.681	-113.357
521.049	100.986		514.722	-115.755
521.089	105.193		514.789	-112.244
521.19	127.584		514.839	-116.504
521.271	118.412		514.89	-115.168
521.781	104.85		515.023	-139.102
521.984	107.894		515.167	-2341.13
522.124	130.383		515.54	-139.319
522.257	149.359		515.573	-144.287
522.308	125.736		515.624	-111.084
522.547	129.73		515.686	-114.335
522.594	100.419		515.734	-110.288
522.621	109.826		515.764	-109.705
522.92	111.045		515.79	-112.761
523.087	134.983		515.822	-113.737
523.235	107.866		515.87	-118.627
523.281	135.968		515.908	-114.075
523.32	121.772		515.977	-118.793
523.667	106.93		516.036	-121.59
523.757	132.815		516.173	-1867.32
524.082	118.445		516.382	-269.262
524.156	132.327		516.539	-112.539
524.257	1093.14		516.582	-113.798
524.343	144.871		516.611	-108.233
524.432	117.828		516.685	-125.927
524.501	123.829		516.731	-111.373
524.523	127.17		516.759	-112.035
524.564	117.304		516.815	-111.862
524.815	132.238		516.852	-115.116
524.999	112.463		516.909	-120.415
525.07	156.715		516.992	-124.15
525.259	308.91		517.182	-1627.97
525.361	125.493		517.379	-163.107
525.461	114.574		517.499	-109.626
525.51	122.272		517.54	-110.517
525.557	109.39		517.598	-123.49
525.788	111.182		517.691	-108.512
526.027	128.039		517.731	-108.622
526.094	119.382		517.806	-118.764
526.142	102.35		517.843	-112.536
526.216	137.494		517.893	-115.981
526.264	126.916		517.939	-114.692
526.298	130.668		518.043	-120.104
526.558	137.059		518.187	-697.54
527.131	156.317		518.473	-115.017
527.259	104.306		518.523	-121.566
527.293	125.776		518.571	-107.67
527.681	105.187		518.617	-117.142
527.777	105.562		518.678	-128.341
527.974	118.143		518.711	-124.678
528.146	161.184		518.76	-110.37
528.246	1019.61		518.8	-113.554
528.329	143.864		518.881	-118.057
528.395	130.065		518.934	-112.684
528.439	146.258		519.009	-119.75
528.492	122.488		519.203	-594.448
528.507	120.734		519.471	-112.786
528.65	105.49		519.556	-112.168
528.732	105.373		519.613	-110.275
528.8	100.359		519.675	-120.086
528.834	128.06		519.713	-111.368
528.857	150.288		519.789	-119.734
529.073	104.057		519.837	-112.41
529.107	187.02		519.895	-115.542
529.163	179.787		519.941	-114.048
529.25	280.914		520.01	-120.069
529.316	155.23		520.025	-119.414
529.36	145.863		520.204	-298.867
529.51	109.122		520.461	-113.134
529.638	125.258		520.517	-113.559
530.111	142.627		520.546	-115.134
530.177	173.245		520.634	-114.729
530.261	166.671		520.671	-131.881
530.313	128.233		520.693	-128.69
530.617	107.334		520.735	-111.849
530.644	120.707		520.778	-118.94
530.84	132.871		520.8	-115.716
531.149	178.939		520.849	-111.629
531.261	117.582		520.874	-121.666
531.283	118.778		520.933	-117.686
531.328	105.972		520.991	-115.083
531.424	108.885		521.211	-264.363
531.533	101.172		521.383	-143.136
531.684	116.948		521.51	-146.885
532.113	170.48		521.65	-114.642
532.149	149.163		521.694	-115.76
532.276	164.823		521.724	-112.265
532.341	102.275		521.753	-120.017
532.568	137.39		521.798	-117.129
532.779	107.09		521.862	-111.618
533.067	110.328		521.89	-116.252
533.127	143.909		521.927	-117.826
533.154	144.889		522.01	-117.636
533.202	141.84		522.207	-205.569
533.252	118.573		522.297	-191.893
533.292	118.529		522.388	-129.363
533.327	135.21		522.506	-115.348
533.382	104.203		522.584	-111.903
533.615	101.206		522.633	-109.856
533.69	145.716		522.681	-121.354
533.931	125.537		522.71	-119.74
534.143	146.796		522.763	-109.929
534.159	126.62		522.799	-113.914
534.292	698.691		522.865	-119.039
534.379	166.313		522.905	-113.984
534.452	132.044		522.971	-119.627
534.538	131.565		523.208	-229.206
534.789	127.417		523.406	-144.792
534.963	149.06		523.558	-113.289
535.169	136.837		523.639	-113.945
535.201	139.298		523.666	-120.394
535.297	307.12		523.724	-109.809
535.366	121.396		523.76	-115.633
535.482	114.78		523.785	-111.852
535.537	117.433		523.851	-118.465
535.57	134.141		523.954	-123.431
535.99	109.79		523.972	-117.832
536.018	102.895		524.026	-117.382
536.053	118.597		524.254	-262.97
536.173	134.907		524.398	-120.093
536.304	181.435		524.466	-119.159
536.448	204.136		524.536	-113.792
536.465	198.474		524.576	-113.751
536.746	104.706		524.613	-112.097
536.966	105.169		524.666	-125.1
537.049	108.514		524.742	-132.331
537.118	106.355		524.792	-135.113
537.16	113.582		524.843	-118.494
537.288	136.734		524.879	-113.546
537.317	125.395		524.901	-112.405
537.372	143.549		524.943	-120.7
537.471	152.285		525.001	-116.648
537.654	100.892		525.197	-214.008
537.751	102.915		525.46	-114.677
537.806	109.976		525.517	-114.007
538.033	122.815		525.57	-101.062
538.15	105.459		525.632	-129.691
538.259	127.762		525.682	-104.938
538.467	102.23		525.726	-113.329
538.693	127.278		525.769	-123.377
538.764	133.038		525.814	-108.393
538.814	160.709		525.845	-116.316
539.053	123.251		525.868	-112.008
539.086	112.269		525.911	-110.597
539.218	119.462		525.955	-112.701
539.582	115.596		525.988	-114.97
539.618	121.199		526.038	-118.254
539.693	101.267		526.181	-203.445
539.825	126.779		526.466	-132.893
539.927	100.134		526.511	-121.211
539.955	105.168		526.558	-121.993
540.009	225.144		526.597	-120.584
540.176	102.087		526.63	-112.203
540.245	100.05		526.682	-121.972
540.479	102.337		526.752	-116.337
540.556	119.729		526.783	-125.313
540.99	147.749		526.838	-123.057
541.28	105.798		526.858	-114.905
541.356	123.25		526.918	-113.337
541.397	132.091		526.946	-120.623
541.584	113.81		526.988	-122.883
541.653	107.022		527.187	-210.779
541.78	146.273		527.307	-200.342
541.799	151.477		527.52	-109.098
541.957	104.812		527.559	-122.45
541.993	134.264		527.582	-106.48
542.282	114.641		527.618	-118.005
542.371	109.177		527.657	-109.505
542.474	143.975		527.675	-120.72
542.524	102.591		527.715	-131.15
542.62	106.516		527.764	-121.399
542.676	104.675		527.786	-121.387
543.132	124.864		527.819	-112.119
543.229	102.903		527.851	-114.457
543.34	103.653		527.879	-119.414
543.54	125.611		527.964	-117.484
543.921	110.273		527.994	-115.74
544.136	131.729		528.268	-271.223
544.244	161.855		528.449	-120.589
544.322	108.034		528.568	-155.177
544.383	146.582		528.691	-207.596
544.399	137.406		528.74	-115.249
544.441	145.352		528.804	-112.453
544.558	106.285		528.832	-119.689
544.655	110.302		528.886	-141.825
545.138	123.253		528.937	-116.504
545.161	130.132		528.968	-123.83
545.25	105.434		529.16	-310.332
545.285	119.06		529.422	-138.236
545.465	124.172		529.515	-115.407
545.616	133.398		529.574	-125.028
545.971	107.665		529.609	-106.035
546.041	103.04		529.646	-110.55
546.069	100.82		529.673	-113.793
546.166	109.121		529.707	-107.236
546.221	105.965		529.75	-114.684
546.277	103.45		529.814	-119.136
546.741	163.966		529.875	-151.162
546.924	125.771		529.948	-121.361
547.13	141.503		530.015	-124.185
547.227	127.958		530.164	-247.988
547.269	127.007		530.44	-133.569
547.3	117.291		530.534	-116.758
547.375	140.545		530.557	-113.882
547.487	150.846		530.593	-113.367
547.77	157.598		530.616	-115.807
547.838	161.208		530.673	-117.672
547.909	121.099		530.725	-123.855
547.998	107.11		530.812	-125.697
548.158	114.69		530.891	-157.531
548.227	123.843		531.048	-128.448
548.25	110.311		531.167	-451.878
548.28	120.755		531.393	-144.53
548.326	119.19		531.522	-119.399
548.401	106.77		531.565	-110.473
548.818	101.114		531.629	-121.007
549.2	131.422		531.715	-110.75
549.255	150.842		531.773	-113.257
549.321	125.695		531.826	-126.066
549.403	107.693		531.886	-133.605
549.43	101.138		531.943	-114.8
549.564	131.478		531.992	-122.757
550.02	135.887		532.041	-127.851
550.104	124.447		532.171	-280.828
550.21	111.128		532.421	-117.328
550.261	109.117		532.491	-117.559
550.315	151.948		532.536	-112.444
550.356	119.99		532.592	-119.17
550.634	129.368		532.677	-112.113
550.731	126.08		532.695	-111.534
550.836	105.472		532.779	-114.865
550.892	108.647		532.833	-120.444
551.199	110.588		532.893	-139.439
551.31	107.117		533.179	-332.865
551.416	141.445		533.444	-115.363
551.714	104.047		533.505	-112.915
551.924	108.335		533.573	-112.689
551.951	104.091		533.629	-124.979
552.014	122.455		533.675	-114.488
552.091	106.413		533.727	-111.553
552.233	2795.22		533.775	-121.389
552.322	305.54		533.821	-116.988
552.463	115.767		533.863	-112.094
552.686	145.179		533.935	-117.455
552.766	130.283		533.979	-117.076
552.782	119.568		534.007	-119.92
552.836	135.703		534.031	-123.41
552.869	126.86		534.185	-217.865
553.02	125.284		534.298	-185.226
553.076	111.93		534.453	-124.293
553.151	144.403		534.508	-114.362
553.236	820.109		534.551	-126.4
553.326	127.655		534.604	-121.999
553.397	136.27		534.67	-123.965
553.472	107.36		534.726	-116.61
553.556	112.068		534.752	-112.051
553.626	102.584		534.798	-152.092
553.654	108.923		534.853	-118.575
553.752	102.142		534.893	-125.116
553.937	184.015		535.008	-119.016
554.152	137.514		535.19	-315.293
554.241	220.459		535.489	-141.116
554.339	103.316		535.603	-134.922
554.373	128.24		535.645	-122.649
554.42	162.538		535.756	-120.57
554.534	119.464		535.784	-104.575
554.954	116.441		535.814	-108.95
554.982	106.08		535.835	-116.299
555.024	101.693		535.902	-112.222
555.066	100.259		535.969	-115.717
555.113	121.781		536.199	-243.675
555.233	117.928		536.467	-148.206
555.751	104.359		536.567	-118.172
555.856	130.582		536.612	-118.604
556.268	598.139		536.665	-122.651
556.353	127.186		536.756	-122.052
556.388	132.868		536.806	-109.187
556.605	115.171		536.825	-122.683
556.983	106.467		536.865	-125.734
557.089	149.884		536.927	-115.663
557.269	266.478		536.956	-119.857
557.35	134.88		537.028	-120.419
557.76	138.02		537.201	-270.123
557.852	107.641		537.294	-234.205
557.922	112.258		537.364	-216.409
558.006	100.994		537.564	-117.702
558.276	127.44		537.604	-113.639
558.367	112.531		537.638	-106.734
558.497	107.617		537.687	-110.627
558.904	105.259		537.706	-120.692
559.12	136.401		537.756	-107.001
559.29	129.295		537.808	-111.935
559.367	103.305		537.869	-112.529
559.549	126.226		537.946	-119.658
559.592	100.713		538.21	-206.316
559.662	112.545		538.368	-161.222
559.774	112.622		538.467	-119.279
560.295	111.284		538.548	-117.96
560.373	135.307		538.602	-119.3
560.434	113.145		538.653	-122.403
560.533	111.038		538.72	-114.746
560.653	139.586		538.783	-117.653
561.081	102.15		538.828	-115.769
561.299	124.24		538.886	-122.989
561.45	178.15		538.955	-120.673
561.685	136.221		538.982	-125.957
561.862	124.995		539.208	-220.116
562.06	126.785		539.38	-174.734
562.094	102.015		539.487	-115.533
562.317	145.078		539.587	-116.796
562.467	141.994		539.613	-115.234
563.254	135.394		539.644	-120.828
563.316	124.641		539.68	-121.345
563.462	151.98		539.736	-119.026
563.621	119.053		539.774	-116.471
563.663	122.434		539.882	-135.284
564.281	126.066		539.948	-114.575
564.341	123.725		539.974	-114.792
564.491	189.475		540.163	-180.772
564.785	105.203		540.208	-180.564
564.884	113.258		540.38	-141.227
565.236	105.71		540.449	-116.269
565.277	116.949		540.491	-112.271
565.306	105.84		540.526	-116.626
565.37	133.434		540.548	-140.628
565.493	121.196		540.587	-120.395
565.541	120.922		540.661	-112.219
565.765	156.37		540.706	-119.489
565.857	124.438		540.764	-114.63
566.083	122.838		540.816	-123.533
566.226	113.383		540.843	-118.492
566.266	110.048		540.879	-115.204
566.294	113.683		540.925	-118.036
566.357	131.53		540.981	-119.14
566.507	101.466		541.178	-178.481
566.712	144.033		541.202	-178.563
566.931	100.519		541.343	-231.413
567.085	137.252		541.575	-138.883
567.511	100.78		541.656	-124.783
567.723	110.541		541.687	-110.668
567.83	159.355		541.74	-118.72
567.871	130.505		541.816	-131.456
567.963	100.896		541.891	-121.021
568.071	147.671		541.963	-114.362
568.228	228.805		542.003	-120.102
568.298	157.564		542.176	-179.007
568.373	106.376		542.285	-185.678
568.402	102.778		542.468	-119.935
568.444	109.101		542.554	-142.575
569.227	129.457		542.625	-101.691
569.419	247.213		542.66	-115.276
569.761	107.534		542.674	-115.34
570.172	103.442		542.708	-100.828
570.243	105.8		542.75	-103.962
570.427	112.683		542.792	-123.639
570.512	158.16		542.83	-124.282
570.865	154.747		542.92	-120.473
570.935	144.658		542.953	-121.233
571.144	134.133		542.995	-126.003
571.249	249.187		543.055	-139.809
571.341	125.394		543.175	-227.027
571.731	148.662		543.302	-332.373
572.254	126.459		543.565	-117.548
572.307	126.847		543.611	-109.156
572.333	132.916		543.643	-122.049
572.457	128.678		543.685	-119.857
572.604	120.695		543.719	-107.324
572.819	119.171		543.753	-123.713
572.911	122.346		543.772	-109.943
573.172	142.695		543.814	-111.267
573.276	311.604		543.85	-111.791
573.335	258.177		543.867	-112.67
573.373	149.616		543.9	-122.077
573.934	103.101		543.922	-114.391
574	126.029		544.068	-141.532
574.288	187.932		544.187	-192.891
574.332	156.307		544.298	-231.131
574.674	108.983		544.407	-135.807
575.086	106.315		544.507	-116.41
575.291	118.667		544.556	-123.036
575.485	102.776		544.619	-107.599
575.528	105.595		544.65	-137.309
575.784	118.737		544.719	-111.952
576.126	103.134		544.784	-180.318
576.155	107.853		544.827	-109.474
576.197	101.73		544.855	-110.336
576.283	122.327		544.98	-116.718
576.404	116.797		545.094	-178.036
576.475	115.014		545.194	-232.025
576.619	121.8		545.502	-108.758
576.945	139.708		545.53	-108.66
577.095	104.67		545.566	-125.866
577.284	113.654		545.582	-135.829
577.523	104.195		545.666	-119.132
577.666	105.82		545.754	-139.252
578.022	108.062		545.823	-115.549
578.289	123.803		545.883	-125.394
578.373	144.53		545.981	-123.136
578.436	107.947		546.084	-163.815
579.008	106.228		546.201	-198.38
579.201	126.623		546.487	-109.667
579.271	123.962		546.529	-105.844
579.307	114.89		546.56	-109.099
579.414	120.499		546.683	-135.1
579.508	103.179		546.723	-111.465
579.702	124.139		546.773	-121.342
580.036	108.261		546.857	-119.202
580.208	137.309		546.891	-124.282
580.265	116.21		546.933	-117.623
580.315	133.297		547.01	-123.655
580.365	110.462		547.086	-162.592
580.401	118.222		547.208	-186.388
580.515	116.002		547.308	-168.182
580.594	107.824		547.481	-112.722
581.144	118.242		547.503	-112.705
581.267	129.776		547.541	-111.617
581.481	111.871		547.576	-111.496
581.681	101.187		547.611	-125.4
581.746	122.936		547.686	-121.287
581.904	127.406		547.809	-123.925
582.275	137.214		547.871	-120.019
582.32	153.216		547.89	-118.517
582.355	112.337		547.927	-118.309
582.75	143.916		547.957	-120.408
582.784	112.863		548.012	-117.939
583.085	108.58		548.21	-259.843
583.143	153.006		548.46	-116.255
583.17	135.776		548.492	-121.417
583.229	104.052		548.529	-110.911
583.269	114.732		548.581	-125.761
583.309	138.466		548.596	-138.923
583.367	139.062		548.675	-142.984
583.529	138.002		548.726	-124.084
583.624	120.315		548.756	-111.291
584.175	103.392		548.785	-112.359
584.225	117.217		548.815	-118.503
584.298	120.442		548.914	-118.917
584.348	144.803		549.026	-120.38
585.007	121.74		549.22	-211.918
585.145	123.245		549.525	-117.488
585.252	105.869		549.655	-113.915
585.28	105.769		549.738	-124.422
585.323	120.433		549.793	-143.83
585.496	102.288		549.829	-108.238
585.582	108.025		549.87	-108.977
586.164	119.57		549.912	-111.758
586.336	115.019		549.967	-111.134
586.394	114.166		550.192	-214.129
586.918	105.745		550.264	-224.454
587.343	122.699		550.494	-113.756
587.407	108.063		550.54	-112.723
587.45	117.872		550.578	-113.006
587.566	109.194		550.646	-143.172
588.166	156.362		550.678	-130.358
588.242	105.513		550.754	-118.687
588.318	120.576		550.815	-137.667
588.372	106.941		550.843	-131.26
588.869	130.493		550.913	-121.97
589.149	110.137		550.946	-119.025
589.297	117.316		551.014	-124.373
589.375	132.191		551.221	-217.494
590.144	101.576		551.426	-125.454
590.18	122.578		551.508	-114.942
590.309	131.563		551.551	-113.136
590.357	119.776		551.603	-114.926
590.383	129.553		551.622	-117.677
590.496	144.351		551.668	-116.716
590.555	116.607		551.694	-119.868
590.692	101.315		551.724	-118.874
590.83	151.4		551.758	-111.47
590.93	156.405		551.797	-108.236
591.168	101.65		551.821	-109.433
591.331	122.579		551.859	-118.75
591.406	119.172		551.884	-113.472
591.572	105.874		551.918	-115.395
592.272	121.342		551.987	-122.668
592.312	122.119		552.248	-253.019
592.518	126.134		552.33	-173.544
592.692	115.875		552.494	-117.27
592.786	109.498		552.55	-116.21
592.858	106.245		552.643	-111.97
592.901	102.168		552.685	-107.949
593.168	148.453		552.734	-117.277
593.217	111.842		552.787	-122.289
593.294	124.898		552.838	-110.622
593.364	129.666		552.869	-108.469
593.864	123.631		552.95	-118.012
594.13	116.499		553.097	-162.115
594.212	117.586		553.178	-213.353
594.249	118.841		553.361	-248.006
594.304	122.651		553.518	-112.006
594.724	110.809		553.578	-132.494
594.774	124.894		553.64	-130.814
595.148	171.436		553.695	-112.293
595.221	145.779		553.719	-113.231
595.302	115.551		553.746	-123.665
595.345	112.443		553.774	-115.723
595.506	114.678		553.804	-114.903
595.665	110.534		553.828	-111.918
595.738	106.641		553.857	-112.646
595.815	152.186		553.885	-106.392
596.192	122.464		553.931	-111.737
596.225	123.028		553.958	-111.892
596.267	129.371		553.988	-115.259
596.303	105.709		554.018	-119.201
597.157	141.997		554.213	-180.557
597.252	230.093		554.366	-174.475
597.579	107.366		554.514	-114.592
597.782	108.353		554.564	-130.465
598.063	139.652		554.619	-131.905
598.109	120.629		554.698	-125.506
598.249	123.372		554.739	-116.098
598.58	101.977		554.794	-115.046
598.639	110.154		554.884	-124.588
598.668	106.11		554.953	-125.317
598.776	142.01		555	-124.648
598.865	143.204		555.196	-187.763
599.016	101.668		555.253	-174.008
599.277	1234.18		555.367	-215.213
599.366	154.487		555.515	-143.589
599.466	136.749		555.54	-147.863
599.627	106.649		555.564	-154.977
599.722	123.276		555.59	-161.731
600.136	139.455		555.634	-116.269
600.173	120.799		555.662	-123.097
600.281	363.327		555.702	-122.294
600.367	115.592		555.74	-106.52
600.419	115.971		555.774	-106.738
600.474	124.608		555.84	-113.562
600.673	104.042		555.891	-112.534
600.827	117.189		555.972	-123.829
601.007	135.885		556.042	-120.834
601.219	116.803		556.283	-183.797
601.284	131.279		556.459	-131.181
601.375	119.833		556.516	-127.036
601.4	127.446		556.546	-123.439
601.569	121.021		556.615	-110.282
601.809	101		556.645	-123.302
601.954	135.735		556.691	-128.724
602.29	117.703		556.761	-118.244
602.336	119.078		556.791	-107.056
602.37	113.257		556.831	-111.141
602.409	113.951		556.865	-113.242
602.45	106.607		556.978	-128.659
602.522	100.562		557.275	-208.494
602.828	101.43		557.485	-122.024
602.881	152.916		557.539	-118.924
603.225	124.517		557.569	-117.502
603.264	111.923		557.612	-113.694
603.326	121.69		557.672	-125.825
603.514	102.303		557.7	-118.555
603.945	134.021		557.735	-120.668
604.062	116.623		557.771	-115.668
604.332	125.16		557.791	-124.682
604.397	123.07		557.826	-113.37
604.877	128.369		557.868	-112.979
605.075	101.714		557.918	-132.908
605.192	123.291		557.973	-129.287
605.29	134.718		558.012	-119.14
605.335	111.409		558.27	-214.303
605.379	117.988		558.487	-117.96
605.417	118.793		558.543	-115.457
605.455	109.445		558.592	-115.363
605.542	101.894		558.654	-119.675
606.039	112.582		558.718	-106.307
606.083	112.016		558.748	-129.607
606.192	128.254		558.788	-130.613
606.275	110.266		558.836	-108.563
606.307	121.771		558.874	-114.159
606.329	118.793		558.95	-122.539
606.369	116.237		559.002	-116.669
606.413	137.135		559.097	-236.662
606.443	131.984		559.178	-188.766
606.573	121.125		559.265	-222.982
606.88	138.014		559.485	-114.276
607.07	133.032		559.53	-111.281
607.192	120.602		559.619	-105.61
607.296	120.939		559.643	-107.99
608.167	136.862		559.726	-121.838
608.211	158.077		559.792	-121.731
608.278	124.194		559.841	-109.407
608.3	121.389		559.866	-111.379
608.394	106.541		559.925	-123.46
608.46	131.012		560.012	-114.944
609.215	174.276		560.094	-172.179
609.302	124.567		560.206	-202.53
609.44	120.076		560.543	-114.263
609.868	133.476		560.577	-114.772
609.932	106.223		560.608	-128.716
610.058	139.261		560.642	-110.919
610.1	117.586		560.704	-107.589
610.224	308.558		560.743	-107.762
610.34	130.981		560.77	-110.184
610.498	121.964		560.812	-114.513
610.63	126.354		560.837	-113.24
610.724	119.318		560.927	-114.612
610.812	111		561.097	-214.797
610.898	119.717		561.188	-259.743
610.929	125.532		561.28	-224.471
611.228	230.838		561.442	-124.369
611.327	120.914		561.513	-125.23
611.583	132.275		561.572	-128.463
611.78	101.562		561.62	-108.159
612.03	108.364		561.676	-122.265
612.127	120.499		561.73	-113.801
612.238	420.011		561.764	-123.065
612.361	115.826		561.833	-112.424
612.508	120.376		561.867	-112.875
612.559	103.922		561.906	-115.308
612.588	109.843		561.97	-118.442
613.014	106.972		562.101	-156.468
613.058	123.101		562.195	-232.657
613.242	212.208		562.477	-143.613
613.331	124.111		562.617	-109.569
613.382	106.953		562.648	-129.645
613.691	101.643		562.696	-118.889
613.808	104.061		562.755	-121.937
613.926	101.632		562.795	-118.609
614.252	194.793		562.873	-115.014
614.354	128.369		562.917	-110.469
614.402	210.906		562.983	-117.464
615.022	135.49		563.107	-165.219
615.259	128.669		563.199	-217.147
615.409	129.023		563.322	-235.173
616.241	123.152		563.531	-154.789
616.411	209.019		563.621	-130.2
616.463	257.866		563.652	-126.609
616.53	181.442		563.724	-127.209
616.561	211.057		563.797	-124.281
617.18	102.489		563.895	-115.595
617.271	255.287		563.948	-117.038
617.309	199.224		563.991	-114.917
617.44	282.423		564.028	-116.774
617.522	162.975		564.055	-118.666
617.711	108.457		564.208	-226.955
617.756	102.363		564.318	-185.57
618.08	103.371		564.514	-335.887
618.228	106.227		564.677	-108.562
618.273	137.803		564.724	-121.054
618.426	185.911		564.769	-119.321
618.536	184.942		564.847	-118.124
618.612	110.103		564.911	-112.186
619.18	157.525		564.953	-120.629
619.237	351.525		565.205	-195.982
619.429	160.017		565.337	-334.014
619.53	159.051		565.518	-185.494
619.808	109.862		565.655	-111.022
619.867	107.209		565.714	-138.103
620.133	102.252		565.744	-123.092
620.179	125.193		565.799	-115.675
620.242	156.857		565.844	-116.386
620.327	225.152		565.873	-111.843
620.54	126.601		565.909	-119.191
620.571	148.58		565.943	-110.905
620.754	100.779		566.032	-116.173
620.902	113.877		566.191	-202.672
620.997	153.048		566.342	-311.156
621.105	165.259		566.51	-119.589
621.183	194.831		566.599	-136.039
621.323	131.16		566.64	-126.215
621.405	108.055		566.674	-105.008
621.459	129.225		566.719	-114.24
621.605	112.553		566.767	-135.078
622.176	203.274		566.8	-122.501
622.25	148.113		566.851	-117.181
622.325	119.638		566.874	-121.541
622.375	126.045		566.959	-117.595
622.493	167.011		567.015	-117.918
623.063	121.812		567.203	-192.738
623.22	149.088		567.351	-329.058
623.27	144.311		567.492	-112.287
623.323	120.546		567.598	-117.158
623.404	104.516		567.637	-114.426
623.552	103.441		567.708	-128.436
624.116	102.094		567.763	-111.532
624.164	146.948		567.806	-106.726
624.221	152.573		567.839	-126.244
624.273	121.569		567.897	-108.492
624.309	131.78		568.01	-118.283
624.39	149.528		568.193	-212.491
624.709	110.964		568.354	-170.993
624.887	117.737		568.456	-117.277
624.946	110.147		568.498	-119.228
625.065	105.8		568.521	-117.145
625.23	207.14		568.553	-105.083
625.344	212.7		568.584	-103.237
625.887	133.57		568.64	-119.565
626.132	112.464		568.674	-135.822
626.236	190.384		568.705	-116.603
626.305	151.511		568.757	-112.663
626.331	161.125		568.83	-112.561
626.491	106.817		568.869	-121.143
626.574	125.956		568.911	-117.437
627.246	270.405		568.934	-114.615
627.343	200.722		568.969	-119.625
627.364	212.255		569.202	-195.354
627.405	137.474		569.448	-118.164
627.501	101.928		569.5	-120.586
627.57	123.057		569.585	-118.986
627.62	106.517		569.621	-127.477
627.829	105.711		569.685	-123.916
628.036	128.868		569.764	-133.455
628.132	135.075		569.834	-108.315
628.251	192.831		569.892	-110.613
628.317	130.177		569.944	-114.315
628.355	133.373		569.98	-116.012
628.405	108.576		570.002	-115.849
628.595	121.251		570.223	-195.74
628.639	142.422		570.297	-199.99
628.996	126.121		570.496	-115.774
629.2	161.473		570.584	-117.846
629.261	224.352		570.644	-111.731
629.334	140.853		570.665	-117.742
629.387	151.291		570.728	-143.501
629.451	102.273		570.825	-119.768
629.918	125.979		570.888	-118.562
630.183	111.731		570.919	-112.788
630.215	138.45		571.01	-121.097
630.268	154.533		571.237	-175.178
630.367	112.658		571.269	-176.129
630.418	116.017		571.588	-122.809
630.449	125.309		571.619	-116.4
630.851	106.837		571.657	-109.457
630.986	115.179		571.716	-119.656
631.194	101.059		571.773	-113.652
631.229	165.741		571.839	-114.745
631.278	141.764		571.888	-116.975
631.343	136.644		571.932	-120.56
631.417	113.696		571.974	-118.224
631.53	138.969		572.016	-117.811
632.261	142.194		572.05	-118.95
632.341	121.874		572.252	-202.393
632.405	144.858		572.452	-118.508
632.769	118.068		572.483	-117.256
633.291	113.889		572.585	-107.878
633.334	114.125		572.612	-109.378
633.361	113.495		572.675	-111.274
634.016	101.925		572.705	-123.321
634.046	115.968		572.74	-111.525
634.291	118.413		572.819	-115.854
634.354	158.43		572.85	-103.764
634.509	105.822		572.887	-116.836
635.189	118.16		572.943	-119.216
635.235	116.238		572.982	-118.069
635.279	155.441		573.13	-175.14
635.34	115.462		573.192	-240.709
635.373	115.472		573.266	-188.621
635.488	136.903		573.493	-115.42
635.736	104.684		573.53	-114.862
636.08	104.22		573.594	-130.624
636.187	133.493		573.627	-132.718
636.305	128.857		573.684	-123.502
636.543	123.173		573.71	-141.426
636.586	125.122		573.779	-116.42
637.024	100.491		573.811	-116.277
637.212	261.343		573.86	-115.768
637.329	115.387		573.893	-112.087
637.719	192.267		573.949	-117.695
637.818	100.668		573.992	-125.834
638.163	179.468		574.014	-121.339
638.224	190.799		574.269	-191.002
638.327	116.971		574.527	-111.579
639.171	174.107		574.567	-110.171
639.255	212.84		574.611	-130.063
639.438	103.729		574.653	-117.924
639.693	104.306		574.687	-113.915
639.821	127.9		574.737	-121.149
640.001	119.252		574.772	-113.609
640.16	219.334		574.81	-116.108
640.203	142.089		574.869	-112.744
640.256	193.852		575.026	-205.607
640.327	112.476		575.147	-157.398
640.417	113.453		575.212	-188.581
640.451	118.342		575.363	-241.608
640.549	112.802		575.509	-113.794
641.09	115.322		575.563	-110.927
641.167	165.046		575.606	-109.711
641.225	141.34		575.643	-122.519
641.26	180.81		575.673	-121.259
641.315	119.06		575.705	-122.622
641.428	134.109		575.74	-127.15
642.184	136.171		575.816	-121.683
642.224	140.086		575.915	-133.906
642.265	131.051		576.041	-191.953
642.323	103.519		576.265	-181.815
642.419	164.317		576.365	-196.988
642.543	125.28		576.524	-111.779
642.768	121.552		576.564	-111.752
642.835	103.344		576.61	-113.828
642.98	129.762		576.68	-107.854
643.185	129.134		576.728	-112.197
643.234	129.41		576.771	-107.589
643.433	137.171		576.832	-115.211
643.464	139.285		576.849	-114.894
643.527	106.877		576.891	-115.208
644.039	106.813		577.028	-180.863
644.218	128.649		577.262	-173.468
644.31	115.394		577.37	-208.774
644.347	116.518		577.539	-113.644
644.452	2156.02		577.569	-112.758
644.545	275.131		577.639	-114.253
644.713	108.268		577.695	-116.23
644.838	136.229		577.755	-115
644.958	114.204		577.849	-126.991
645.019	104.231		577.914	-114.946
645.087	127.17		577.957	-120.617
645.131	118.214		578.03	-158.061
645.168	111.408		578.202	-186.603
645.239	121.06		578.364	-175.444
645.454	834.341		578.551	-114.881
645.547	150.807		578.595	-113.197
645.654	115.988		578.622	-118.303
645.72	120.347		578.668	-108.636
645.803	113.302		578.706	-111.203
645.923	101.955		578.769	-123.206
646.037	121.714		578.821	-118.083
646.128	129.176		578.857	-116.018
646.173	116.446		578.88	-117.872
646.218	129.171		578.928	-115.543
646.258	118.315		578.969	-114.646
646.304	118.472		579.015	-119.197
646.459	255.019		579.212	-175.587
646.557	124.586		579.251	-176.815
646.686	127.031		579.368	-227.993
647.04	101.77		579.552	-114.313
647.146	102.63		579.596	-118.895
647.176	106.783		579.65	-121.471
647.22	110.344		579.678	-106.498
647.293	114.342		579.753	-112.623
647.415	2081.51		579.782	-108.01
647.505	271.326		579.823	-111.502
647.685	114.578		579.883	-114.91
647.773	120.277		579.906	-112.902
647.811	108.115		579.941	-113.226
647.946	115.895		579.99	-117.761
647.999	156.097		580.06	-124.472
648.1	114.319		580.23	-182.682
648.14	110.291		580.376	-254.069
648.197	147.476		580.601	-108.512
648.271	114.799		580.65	-109.537
648.418	755.616		580.69	-109.453
648.51	129.296		580.761	-112.28
648.604	110.274		580.829	-127.517
648.639	110.647		580.872	-115.277
648.801	128.184		580.895	-118.48
648.944	107.48		580.945	-109.518
649.005	114.915		580.998	-117.626
649.035	107.55		581.212	-178.722
649.125	143.732		581.251	-177.379
649.278	137.542		581.37	-195.79
649.324	115.546		581.544	-115.725
649.42	197.015		581.641	-112.622
649.579	107.617		581.682	-115.247
649.95	139.477		581.727	-119.268
650.092	147.598		581.781	-117.069
650.23	123.177		581.817	-111.038
650.273	144.478		581.883	-114.291
650.347	138.975		581.941	-111.639
650.435	124.085		581.976	-110.733
651.048	101.253		582.07	-125.357
651.171	144.632		582.209	-191.124
651.26	108.22		582.508	-116.225
651.374	132.032		582.57	-119.984
651.555	149.996		582.646	-121.896
652.087	151.456		582.688	-110.72
652.186	167.061		582.732	-119.588
652.319	119.1		582.779	-107.023
652.344	107.045		582.853	-117.189
652.548	107.988		582.952	-125.517
652.675	140.287		583.021	-117.242
653.171	156.075		583.199	-187.487
653.231	283.759		583.495	-119.468
653.792	100.775		583.562	-115.814
654.156	174.559		583.605	-113.12
654.184	148.139		583.648	-105.421
654.234	158.074		583.693	-115.26
654.317	122.378		583.734	-109.079
654.422	140.838		583.803	-116.18
654.46	101.063		583.871	-119.293
654.779	118.397		583.913	-113.083
655.149	178.682		583.972	-119.143
655.248	175.832		584.072	-122.601
655.288	129.163		584.201	-179.115
655.422	130.341		584.327	-208.856
655.788	126.851		584.579	-117.471
655.964	102.886		584.621	-111.526
656.151	196.482		584.653	-118.572
656.199	155.476		584.696	-110.354
656.251	162.664		584.76	-112.566
656.309	119.447		584.813	-121.011
656.366	121.011		584.896	-118.712
656.445	143.869		584.962	-120.241
656.679	105.898		585.076	-142.08
656.718	131.14		585.21	-190.638
657.09	104.355		585.323	-198.525
657.158	148.437		585.587	-121.574
657.212	154.451		585.613	-120.497
657.311	121.012		585.645	-116.808
657.438	214.479		585.671	-121.331
657.957	122.369		585.723	-115.814
658.213	146.528		585.747	-122.054
658.287	118.892		585.795	-115.301
658.351	108.91		585.845	-111.724
658.432	128.415		585.877	-113.207
659.008	102.943		585.932	-124.442
659.13	114.354		585.992	-118.697
659.182	152.02		586.076	-137.402
659.223	139.803		586.224	-237.879
659.249	138.378		586.547	-115.455
659.452	159.032		586.619	-105.412
660.251	125.198		586.652	-110.334
660.334	121.395		586.681	-116.388
660.378	117.764		586.767	-117.004
660.453	121.755		586.826	-112.727
660.929	101.656		586.854	-117.99
660.975	100.59		586.957	-123.739
661.113	100.795		587.064	-189.594
661.242	131.975		587.177	-252.891
661.326	169.179		587.427	-133.767
661.355	139.642		587.521	-114.134
661.44	115.299		587.603	-143.438
661.479	121.96		587.676	-116.934
661.662	106.295		587.76	-121.577
661.851	133.307		587.83	-120.475
661.884	113.368		587.897	-124.081
662.196	132		587.954	-118.173
662.379	131.811		588.067	-134.202
662.516	160.289		588.245	-248.515
662.571	120.486		588.489	-115.932
662.877	130.412		588.591	-112.554
663.34	114.691		588.641	-124.546
663.387	120.051		588.661	-126.224
663.472	128.523		588.697	-112.609
663.542	105.955		588.721	-113.936
663.991	132.777		588.8	-111.447
664.07	120.596		588.817	-110.91
664.326	200.011		588.854	-111.732
664.436	117.859		588.886	-114.075
664.556	116.481		588.924	-111.719
664.658	113.1		589.061	-134.923
664.88	123.543		589.24	-209.789
665.117	104.289		589.337	-182.143
665.262	130.914		589.495	-133.707
665.324	127.125		589.558	-133.134
665.5	101.387		589.65	-126.82
665.577	101.022		589.726	-112.83
665.699	101.781		589.778	-111.937
665.852	111.785		589.863	-113.323
665.935	146.01		589.917	-117.802
665.99	100.775		590.252	-204.711
666.036	100.267		590.368	-190.287
666.314	115.531		590.532	-164.161
666.336	115.39		590.607	-119.574
666.573	122.918		590.73	-112.183
667.174	154.019		590.752	-114.375
667.306	114.439		590.799	-125.747
667.508	101.165		590.922	-119.007
667.584	101.992		591.017	-118.357
668.184	177.963		591.267	-196.758
668.335	126.322		591.362	-337.858
668.44	121.126		591.542	-128.803
668.591	125.382		591.711	-118.439
668.919	106.151		591.767	-126.869
669.139	193.728		591.841	-113.041
669.166	151.609		591.863	-112.356
669.206	144.237		591.903	-112.022
669.24	167.654		591.922	-112.219
669.27	122.888		591.971	-116.106
669.335	149.457		591.997	-116.881
669.444	104.319		592.277	-197.279
669.595	102.976		592.362	-275.443
670.138	165.799		592.537	-126.35
670.178	148.098		592.673	-107.348
670.221	138.544		592.716	-108.841
670.287	116.774		592.79	-112.704
670.314	114.455		592.853	-107.695
670.353	116.693		592.913	-116.827
670.46	559.189		592.944	-119.223
670.572	119.302		593.244	-276.414
670.664	118.929		593.375	-897.782
670.701	105.39		593.621	-112.428
670.932	100.571		593.661	-114.862
671.024	105.743		593.683	-112.802
671.189	156.109		593.715	-110.502
671.289	115.6		593.75	-117.418
671.437	321.371		593.777	-115.866
671.639	124.639		593.835	-110.375
671.701	112.049		593.891	-113.726
671.901	103.186		593.931	-111.634
672.009	114.793		593.99	-115.061
672.094	127.742		594.245	-278.191
672.139	145.354		594.381	-854.25
672.195	155.024		594.611	-110.875
672.456	475.125		594.658	-118.727
672.663	113.062		594.698	-117.578
672.717	116.528		594.746	-111.434
672.762	114.1		594.786	-116.229
672.871	100.323		594.858	-117.126
672.91	117.596		594.907	-114.143
673.039	118.328		594.948	-115.336
673.075	111.86		594.996	-115.523
673.208	138.871		595.077	-139.267
673.305	125.334		595.253	-470.424
673.424	5891.77		595.389	-930.36
673.787	113.688		595.638	-114.947
673.849	135.794		595.687	-110.53
673.935	115.101		595.733	-116.023
673.969	111.79		595.765	-113.676
674.031	118.707		595.803	-118.409
674.056	119.201		595.885	-113.037
674.091	119.444		595.933	-112.627
674.125	120.136		595.981	-112.78
674.202	129.739		596.084	-128.058
674.427	2374.03		596.254	-322.628
674.763	111.182		596.393	-403.947
674.804	111.717		596.612	-115.373
674.824	113.544		596.701	-128.563
674.913	119.476		596.735	-122.655
674.959	114.573		596.791	-118.817
675.014	116.848		596.851	-117.999
675.059	109.992		596.897	-114.89
675.093	112.752		596.953	-120.65
675.15	112.213		597.082	-177
675.2	115.927		597.265	-469.055
675.229	117.875		597.398	-268.137
675.298	115.755		597.522	-116.061
675.435	1285.79		597.556	-117.059
675.661	115.143		597.625	-112.461
675.73	118.281		597.703	-113.258
675.79	121.888		597.739	-108.116
676.012	118.161		597.766	-108.837
676.068	126.13		597.806	-113.154
676.126	129.822		597.846	-115.696
676.209	119.991		597.906	-116.769
676.327	142.426		597.934	-115.815
676.438	395.897		598.003	-115.199
676.554	116.367		598.085	-138.665
676.61	112.356		598.267	-274.089
676.795	113.63		598.376	-181.955
676.874	137.671		598.482	-129.84
676.942	108.358		598.582	-115.141
677.05	102.591		598.638	-113.21
677.152	129.282		598.703	-113.664
677.212	116.713		598.754	-112.891
677.258	115.133		598.818	-117.944
677.317	115.053		598.895	-113.135
677.378	115.619		598.921	-112.681
677.441	133.319		598.983	-119.213
677.606	107.239		599.085	-172.092
677.661	123.383		599.295	-418.175
677.853	106.894		599.575	-114.283
678.116	112.195		599.622	-110.647
678.347	143.713		599.646	-110.297
678.448	118.161		599.7	-117.002
678.709	131.444		599.787	-117.516
678.866	135.958		599.843	-110.425
679.26	106.471		599.882	-114.024
679.336	114.228		599.943	-116.7
679.412	120.234		599.984	-115.628
679.593	118.953		600.017	-115.799
680.074	133.789		600.291	-214.275
680.273	136.26		600.49	-114.742
680.343	145.092		600.561	-114.982
680.43	128.299		600.627	-120.844
680.607	109.277		600.688	-106.382
681.149	109.552		600.722	-114.397
681.327	146.4		600.812	-117.5
681.414	127.714		600.84	-114.448
681.567	101.718		600.913	-114.842
681.606	117.336		601.005	-120.607
681.676	108.979		601.092	-138.381
681.893	106.679		601.29	-218.387
682.01	123.564		601.597	-115.603
682.249	104.816		601.642	-110.053
682.342	121.058		601.673	-108.711
682.371	108.388		601.721	-111.743
682.423	124.091		601.753	-118.027
682.444	138.723		601.834	-114.269
682.922	137.535		601.881	-112.57
683.155	123.138		601.918	-117.126
683.242	100.205		601.97	-112.989
683.447	217.911		602.225	-193.452
683.645	116.271		602.585	-111.017
683.738	110.14		602.622	-108.652
683.939	131.838		602.678	-112.822
684.173	159.312		602.723	-118.686
684.351	112.941		602.784	-112.403
684.449	134.254		602.81	-118.465
684.491	127.197		602.868	-114.555
684.686	103.856		602.965	-115.481
685.112	129.325		603.256	-182.905
685.14	150.822		603.559	-113.346
685.292	110.562		603.594	-112.193
685.376	115.376		603.629	-111.536
685.465	297.941		603.685	-109.974
685.702	123.443		603.731	-117.158
685.75	117.724		603.754	-115.778
686.037	100.311		603.808	-110.964
686.142	165.18		603.842	-113.481
686.175	131.089		603.884	-111.491
686.204	133.477		603.997	-115.572
686.273	110.08		604.025	-116.246
686.316	111.088		604.246	-199.332
686.467	195.014		604.512	-114.555
686.529	154.614		604.566	-110.296
686.837	138.108		604.617	-119.62
687.195	146.455		604.68	-117.34
687.273	130.325		604.734	-110.858
687.321	125.614		604.855	-118.158
687.38	117.692		604.881	-118.52
687.476	349.26		604.918	-113.948
687.58	306.205		604.983	-118.441
687.746	153.537		605.139	-159.617
687.773	148.783		605.237	-189.515
688.112	142.679		605.336	-183.954
688.192	153.098		605.576	-112.133
688.283	122.588		605.611	-111.485
688.346	122.158		605.655	-111.282
688.474	190.885		605.689	-113.985
688.543	193.043		605.732	-111.115
688.588	183.333		605.772	-112.173
688.629	153.994		605.802	-115.002
688.661	146.234		605.889	-112.925
688.713	183.867		605.969	-115.21
689.2	167.42		605.992	-115.871
689.281	142.182		606.237	-311.359
689.329	118.212		606.369	-206.426
689.371	149.438		606.567	-113.311
689.511	226.872		606.645	-111.949
689.612	134.848		606.68	-120.873
690.086	124.596		606.701	-114.636
690.187	122.704		606.736	-107.754
690.307	123.972		606.796	-114.295
690.333	118.93		606.859	-118.831
690.447	205.787		606.911	-117.567
690.624	113.526		606.974	-113.514
690.841	132.86		607.241	-358.032
690.912	111.205		607.357	-232.872
691.084	103.751		607.588	-112.74
691.22	123.867		607.646	-112.262
691.326	127.037		607.745	-118.273
691.347	112.708		607.791	-115.65
691.402	113.751		607.883	-113.096
691.446	128.096		607.907	-113.901
691.498	122.289		607.99	-115.982
691.615	106.306		608.247	-1067.79
691.724	126.447		608.636	-117.428
691.952	133.971		608.695	-120.91
692.383	130.166		608.74	-110.91
692.456	118.075		608.771	-110.542
692.583	120.158		608.812	-115.805
692.637	120.546		608.84	-115.391
693.252	116.841		608.921	-118.99
693.284	118.973		608.979	-122.998
693.352	113.99		609.252	-935.973
693.389	115.571		609.359	-302.834
693.444	125.469		609.567	-114.981
693.614	108.624		609.656	-113.458
693.708	111.77		609.681	-114.594
693.81	127.48		609.796	-116.595
694.279	127.741		609.883	-116.75
694.343	116.371		609.933	-116.479
694.43	152.353		609.974	-119.204
694.599	118.66		609.998	-117.413
695.258	124.475		610.262	-2400.76
695.405	514.839		610.62	-113.711
695.548	137.459		610.709	-109.531
695.797	117.384		610.765	-110.732
695.842	133.012		610.814	-111.665
696.055	100.827		610.877	-114.511
696.307	122.633		610.926	-114.511
696.408	244.958		611.017	-117.816
696.494	265.121		611.266	-1541.8
696.596	116.931		611.582	-113.459
696.917	107.482		611.642	-111.254
697.048	128.955		611.705	-113.565
697.112	126.673		611.748	-111.523
697.167	134.531		611.826	-112.593
697.295	125.663		611.867	-114.41
697.418	238.671		611.959	-115.932
697.581	115.889		612.276	-2941.58
697.654	114.505		612.636	-112.433
697.741	112.911		612.749	-114.604
697.779	112.383		612.88	-115.247
697.839	112.032		612.951	-115.434
697.865	109.275		613.28	-1421.55
697.949	116.348		613.694	-112.518
698.02	116.063		613.749	-111.663
698.083	139.474		613.813	-115.306
698.198	119.57		613.857	-113.782
698.256	116.554		613.932	-115.365
698.31	117.501		613.969	-115.695
698.449	351.985		614.29	-1258.89
698.605	129.352		614.646	-113.462
698.656	124.772		614.673	-111.703
698.74	112.258		614.735	-116.685
698.781	116.99		614.794	-112.473
698.811	113.931		614.867	-113.844
698.846	114.633		614.913	-112.569
698.941	114.626		615	-117.22
698.992	110.007		615.296	-574.698
699.014	110.433		615.586	-113.136
699.069	113.277		615.644	-115.795
699.104	114.29		615.68	-114.778
699.129	114.358		615.751	-109.302
699.191	117.398		615.78	-110.773
699.321	127.21		615.827	-115.186
699.438	2434.93		615.875	-113.417
699.815	132.202		615.928	-117.181
699.862	133.566		615.991	-113.445
699.963	135.552		616.066	-120.796
700.025	137.005		616.226	-186.833
700.12	138.378		616.302	-320.714
700.187	143.509		616.449	-172.207
700.229	143.853		616.696	-110.464
700.463	4324.03		616.744	-114.856
700.866	134.628		616.795	-112.401
701.194	153.585		616.847	-115.875
701.458	4447.99		616.906	-114.572
701.856	124.048		616.935	-116.772
701.947	114.413		616.958	-116.602
701.991	116.966		617.013	-117.81
702.105	132.601		617.232	-177.51
702.185	144.232		617.308	-194.448
702.466	2080.51		617.454	-141.793
702.858	114.773		617.592	-113.369
702.879	117.055		617.646	-112.744
702.985	116.065		617.709	-111.456
703.119	118.419		617.788	-114.511
703.189	120.114		617.827	-113.29
703.25	109.761		617.853	-111.061
703.471	622.24		617.966	-115.162
703.65	111.642		618.012	-116.602
703.683	109.607		618.057	-117.9
703.711	118.519		618.225	-181.075
703.759	108.705		618.311	-170.485
703.868	131.452		618.447	-129.107
703.931	130.97		618.555	-195.743
704.018	108.049		618.651	-123.713
704.193	118.974		618.71	-112.984
704.343	136.16		618.743	-113.215
704.478	220.755		618.773	-108.202
704.582	116.568		618.901	-116.412
704.632	130.615		618.941	-111.723
704.695	103.081		618.996	-118.724
704.805	109.382		619.047	-116.876
704.861	134.953		619.262	-263.225
705.062	128.817		619.383	-238.138
705.187	108.762		619.562	-148.21
705.28	120.305		619.675	-111.51
705.353	119.655		619.725	-111.809
705.491	121.684		619.781	-113.444
705.704	104.079		619.872	-113.052
705.789	125.678		619.9	-114.79
705.83	101.215		619.922	-113.814
705.893	102.413		619.977	-113.75
706.145	100.105		620.047	-118.201
706.184	140.598		620.25	-253.535
706.311	129.903		620.384	-241.06
706.357	120.736		620.569	-140.39
706.5	112.382		620.681	-113.055
706.815	136.835		620.722	-109.928
707.082	132.976		620.76	-112.984
707.297	105.556		620.795	-113.637
707.444	132.633		620.859	-115.966
707.668	131.365		620.905	-114.677
707.787	106.356		620.934	-116.426
708.126	131.231		620.993	-118.998
708.149	132.877		621.048	-125.491
708.279	122.845		621.253	-568.612
708.393	112.826		621.388	-293.28
708.436	127.242		621.578	-117.778
708.495	111.725		621.702	-114.889
708.564	108.295		621.731	-113.636
708.884	118.989		621.777	-115.613
708.972	100.928		621.806	-114.958
709.058	120.258		621.908	-114.313
709.292	113.462		621.955	-113.087
709.314	115.116		622.061	-123.175
709.359	119.011		622.251	-620.243
709.421	113.379		622.572	-113.759
709.448	115.664		622.649	-113.863
709.495	120.141		622.721	-112.41
709.667	106.205		622.755	-111.355
709.778	128.48		622.872	-115.102
709.936	104.147		623.002	-129.875
709.968	104.249		623.043	-128.227
709.999	104.033		623.259	-1658.12
710.173	114.551		623.644	-113.826
710.282	116.374		623.713	-110.524
710.351	113.733		623.747	-114.686
710.428	112.748		623.808	-113.871
710.458	114.384		623.837	-113.206
710.56	123.07		623.882	-113.932
710.632	105.212		624.042	-121.078
710.87	112.662		624.262	-1471.79
710.958	152.689		624.622	-111.277
711.17	103.884		624.677	-114.277
711.301	113.625		624.732	-113.143
711.321	113.538		624.791	-111.829
711.36	105.958		624.836	-111.733
711.479	211.85		624.877	-113.771
711.551	138.468		624.908	-113.852
711.693	102.225		624.94	-114.903
711.946	121.14		625.273	-3176.32
712.164	155.595		625.641	-112.326
712.298	113.631		625.705	-109.26
712.357	117.29		625.755	-114.039
712.481	166.03		625.831	-114.048
712.541	133.576		625.935	-114.969
712.827	124.318		625.99	-114.805
712.986	127.966		626.276	-2408.38
713.055	103.693		626.636	-112.469
713.166	109.507		626.668	-111.503
713.294	117.864		626.742	-113.593
713.353	110.163		626.865	-114.431
713.496	215.82		627.287	-4471.11
713.595	112.612		627.659	-113.658
713.635	112.641		627.728	-113.257
713.678	111.706		628.018	-117.871
713.72	133.04		628.292	-2540.6
713.922	163.808		628.664	-112.786
714.102	101.47		628.719	-113.676
714.165	108.755		628.821	-112.617
714.266	124.714		629.303	-3398.2
714.35	117.938		629.701	-112.682
714.48	488.367		629.759	-111.722
714.682	119.6		629.798	-110.923
714.763	118.711		629.831	-111.961
714.871	121.163		629.947	-114.34
714.901	117.855		630.04	-116.124
714.92	135.156		630.307	-1533.91
715.031	140.366		630.626	-112.548
715.089	108.358		630.703	-113.178
715.132	110.691		630.729	-110.241
715.181	112.806		630.794	-111.687
715.23	115.561		630.887	-114.531
715.3	115.683		630.98	-115.337
715.514	4733.86		631.318	-1137.26
715.912	112.466		631.658	-110.791
716.04	117.914		631.727	-112.472
716.071	116.219		631.814	-113.072
716.344	149.643		631.899	-113.102
716.479	3719.8		631.972	-114.889
716.858	117.542		632.053	-118.214
716.91	110.848		632.321	-495.314
717.002	116.778		632.589	-113.534
717.095	114.816		632.684	-111.762
717.189	121.119		632.792	-118.446
717.261	126.419		632.869	-116.487
717.473	1746.97		632.93	-113.09
717.894	113.216		633.015	-117.981
717.952	114.869		633.223	-212.54
718.032	113.295		633.334	-273.935
718.125	119.461		633.582	-113.118
718.476	5422.97		633.641	-111.279
718.874	118.848		633.736	-120.752
718.999	116.332		633.844	-112.521
719.144	131.138		633.905	-113.125
719.245	137.773		633.961	-116.17
719.476	2372.07		634.053	-115.622
719.889	111.633		634.242	-197.569
719.934	111.407		634.398	-312.531
719.971	135.899		634.597	-113.265
720.1	113.05		634.721	-113.149
720.138	115.148		634.796	-118.932
720.21	116.832		634.827	-113.173
720.416	557.085		634.901	-118.05
720.476	615.684		634.931	-115.1
720.802	114.238		635.01	-117.058
720.845	114.249		635.055	-119.478
720.892	126.205		635.249	-189.618
720.956	121.61		635.4	-229.523
720.99	114.083		635.606	-114.575
721.016	124.43		635.637	-114.133
721.116	131.928		635.661	-112.615
721.177	119.481		635.747	-112.588
721.241	121.581		635.803	-113.243
721.292	120.71		635.876	-117.435
721.425	600.542		635.943	-114.749
721.642	126.836		636.044	-119.54
721.705	137.162		636.255	-283.723
721.755	150.236		636.386	-178.539
721.802	147.048		636.59	-155.93
721.852	148.881		636.744	-113.898
721.881	157.36		636.773	-109.912
721.949	163.303		636.817	-114.124
722.092	151.905		636.881	-117.05
722.129	153.33		636.925	-115.7
722.193	139.396		636.988	-114.394
722.262	135.096		637.252	-372.416
722.311	127.771		637.592	-126.969
722.447	1313.83		637.716	-114.102
722.673	150.682		637.767	-114.304
722.757	166.078		637.79	-111.989
722.785	164.31		637.897	-114.545
722.839	153.188		637.932	-115.098
722.861	151.283		638.057	-119.681
722.952	128.858		638.081	-120.641
723.028	171.387		638.247	-426.702
723.078	170.671		638.599	-120.441
723.13	169.035		638.645	-113.572
723.172	155.632		638.68	-115.858
723.2	147.97		638.754	-117.728
723.234	148.099		638.8	-114.662
723.336	128.053		638.83	-112.228
723.441	1518.24		638.876	-111.269
723.679	134.965		638.959	-115.525
723.75	152.587		639.022	-119.121
723.811	143.998		639.256	-507.222
723.907	106.435		639.595	-116.854
723.97	140.762		639.649	-112.642
724.001	130.228		639.728	-114.891
724.057	151.183		639.837	-113.447
724.1	150.43		639.866	-113.617
724.132	152.769		639.907	-113.44
724.203	139.54		639.974	-113.937
724.297	124.4		640.034	-115.945
724.454	1058.48		640.254	-532.526
724.705	131.895		640.506	-118.905
724.779	134.11		640.612	-113.882
724.947	114.638		640.678	-115.691
725.027	123.447		640.732	-111.631
725.087	118.634		640.811	-114.75
725.142	112.888		640.843	-113.33
725.186	116.468		640.886	-114.937
725.246	115.698		641.01	-118.405
725.319	119.318		641.089	-122.119
725.457	564.361		641.266	-522.09
725.724	120.788		641.562	-115.688
725.761	113.926		641.626	-116.026
725.813	112.952		641.649	-116.388
725.872	118.146		641.696	-113.087
725.967	118.996		641.742	-114.229
726	118.989		641.791	-114.723
726.35	159.392		641.851	-115.334
726.484	6128.89		641.876	-113.722
726.888	137.85		641.91	-112.756
726.994	116.48		641.977	-114.733
727.218	175.573		642.269	-462.381
727.484	3284.59		642.466	-155.277
727.883	144.875		642.66	-115.228
727.964	119.011		642.75	-113.815
728.154	163.854		642.782	-113.869
728.214	168.004		642.815	-112.045
728.246	168.338		642.857	-114.625
728.496	5960.23		642.914	-112.547
728.897	142.404		642.959	-116.987
728.981	130.09		643.011	-115.276
729.204	170.959		643.088	-121.5
729.253	170.086		643.283	-438.662
729.499	3003.16		643.654	-113.294
729.896	125.113		643.719	-114.638
729.979	111.637		643.809	-113.141
730.008	117.713		643.885	-114.92
730.146	132.341		643.938	-113.873
730.261	140.217		643.99	-118.621
730.502	1207.16		644.038	-117.416
730.905	112.852		644.287	-319.962
731.074	119.431		644.501	-902.107
731.11	118.1		644.824	-111.327
731.165	120.183		644.889	-115.279
731.185	119.675		644.939	-112.342
731.218	114.075		645.001	-118.36
731.293	116.731		645.301	-294.886
731.504	356.406		645.502	-401.727
731.755	121.336		645.706	-113.617
731.82	111.646		645.747	-112.194
731.884	112.086		645.826	-110.141
731.961	154.544		645.898	-115.711
732.049	127.889		645.951	-114.287
732.178	125.941		646.01	-114.395
732.268	108.678		646.039	-114.904
732.49	406.913		646.106	-122.105
732.67	113.304		646.3	-205.979
732.709	118.26		646.505	-169.011
732.749	103.846		646.605	-165.028
732.801	121.099		646.793	-113.394
732.845	130.725		646.835	-112.786
732.926	115.185		646.884	-111.092
733.009	108.223		646.964	-114.875
733.19	124.989		646.988	-115.171
733.249	120.793		647.038	-115.411
733.324	116.68		647.315	-193.851
733.488	198.631		647.464	-700.998
733.584	111.838		647.756	-113.483
733.637	124.755		647.804	-112.431
733.737	119.619		647.845	-113.019
733.771	128.282		647.917	-114.538
733.834	136.642		647.977	-116.495
733.923	101.352		648.082	-118.683
734.036	140.692		648.266	-196.989
734.065	121.003		648.464	-319.664
734.138	131.427		648.621	-127.664
734.234	108.383		648.761	-110.63
734.293	113.645		648.831	-110.896
734.327	115.713		648.891	-114.296
734.365	114.009		648.957	-117.162
734.387	114.547		649.022	-117.474
734.452	117.88		649.273	-192.845
734.484	119.24		649.451	-165.459
734.528	111.966		649.62	-115.466
734.582	103.293		649.744	-114.131
734.672	122.026		649.79	-112.936
734.763	124.324		649.839	-110.026
734.801	132.823		649.911	-116.978
734.855	112.829		649.955	-118.077
734.908	113.078		650.045	-139.967
734.968	117.63		650.259	-190.573
735.071	129.756		650.402	-241.34
735.177	121.319		650.615	-118.932
735.242	100.929		650.717	-115.065
735.282	124.856		650.792	-111.908
735.342	112.804		650.849	-111.987
735.383	112.003		650.949	-116.135
735.47	137.753		651.035	-134.656
735.532	118.741		651.289	-191.592
735.593	123.612		651.547	-115.941
735.684	121.894		651.599	-116.467
735.701	116.649		651.646	-114.88
735.764	125.904		651.713	-112.269
735.846	149.73		651.778	-115.444
735.934	107.896		651.827	-112.115
735.987	157.393		651.875	-112.197
736.071	113.58		651.903	-110.582
736.135	120.187		652.062	-117.996
736.183	121.384		652.25	-228.052
736.228	127.123		652.589	-123.278
736.303	114.74		652.614	-121.366
736.438	181.699		652.679	-117.974
736.56	114.053		652.705	-116.526
736.619	156.533		652.734	-110.202
736.684	120.945		652.795	-111.47
736.762	123.624		652.84	-109.095
736.82	119.104		652.905	-113.547
736.891	130.377		653.031	-116.411
737.005	117.414		653.246	-347.345
737.053	124.765		653.601	-117.24
737.118	119.784		653.632	-115.847
737.152	125.389		653.698	-113.117
737.198	119.771		653.739	-111.605
737.238	109.065		653.774	-109.962
737.323	114.895		653.806	-112.493
737.441	136.017		653.879	-116.965
737.563	103.597		653.925	-115.979
737.586	119.6		653.953	-113.694
737.681	113.346		654.038	-115.033
737.765	130.612		654.246	-370.209
737.819	100.907		654.558	-120.644
737.877	121.384		654.59	-119.093
737.973	115.643		654.633	-120.796
738.013	105.785		654.73	-112.864
738.054	114.507		654.77	-110.484
738.147	117.581		654.812	-111.33
738.204	117.479		654.841	-115.433
738.293	120.253		654.933	-118.651
738.34	117.217		654.977	-121.22
738.443	1337.97		655.003	-121.798
738.707	126.062		655.062	-118.695
738.735	125.769		655.254	-549.657
738.862	122.116		655.562	-118.195
738.965	118.616		655.696	-112.613
739	125.847		655.802	-113.813
739.061	115.777		655.887	-114.339
739.129	122.985		655.937	-112.312
739.193	119.052		656.006	-119.357
739.225	118.963		656.071	-115.467
739.251	117.921		656.255	-477.364
739.33	134.505		656.631	-115.297
739.445	616.794		656.661	-115.033
739.655	125.25		656.724	-110.909
739.719	110.601		656.789	-112.881
739.816	143.574		656.872	-119.753
739.861	123.097		656.935	-113.424
739.979	107.242		656.974	-112.936
740.013	114.43		657.091	-119.481
740.064	121.267		657.266	-551.118
740.134	118.628		657.576	-115.724
740.183	114.726		657.615	-116.112
740.225	109.927		657.723	-114.465
740.457	478.497		657.818	-115.498
740.624	114.983		657.846	-114.229
740.675	115.389		657.915	-116.038
740.732	117.262		658.001	-116.471
740.814	116.91		658.268	-410.676
740.953	161.988		658.516	-167.293
741.039	118.607		658.666	-110.361
741.114	117.54		658.702	-110.062
741.142	122.639		658.791	-111.312
741.192	108.454		658.85	-112.96
741.245	114.54		658.924	-113.554
741.465	238.09		659.009	-115.018
741.632	260.399		659.194	-186.187
741.724	151.568		659.282	-331.814
741.759	153.72		659.499	-138.922
741.835	115.277		659.594	-113.275
741.883	109.219		659.633	-114.205
741.976	121.147		659.672	-114.154
741.996	120.779		659.763	-111.093
742.088	113.666		659.821	-112.054
742.181	114.317		659.874	-117.966
742.208	113.655		659.924	-116.667
742.474	3773.44		659.963	-114.415
742.861	111.188		660.048	-118.547
742.894	112.35		660.094	-120.346
742.938	132.505		660.125	-123.17
743.024	114.224		660.215	-167.868
743.236	122.303		660.289	-231.628
743.478	2454.65		660.57	-112.897
743.883	122.122		660.694	-113.454
744.368	293.504		660.746	-116.013
744.484	12629.1		660.781	-116.305
744.888	163.657		660.801	-117.385
745.271	295.131		660.875	-109.141
745.486	6115.54		660.962	-118.728
745.882	274.51		661.001	-115.768
746.458	6031.91		661.051	-116.041
747.159	282.743		661.229	-172.736
747.273	293.252		661.297	-196.006
747.44	6520.76		661.599	-115.13
747.829	206.273		661.66	-111.653
748.216	216.284		661.715	-111.164
748.45	4778.46		661.761	-116.734
748.834	144.778		661.802	-115.134
749.121	144.582		661.88	-113.479
749.231	150.022		661.92	-114.012
749.454	2025.21		661.987	-112.645
749.999	123.854		662.018	-115.107
750.11	130.632		662.078	-118.382
750.472	5279.24		662.24	-178.673
750.868	124.45		662.436	-219.04
751.01	117.347		662.607	-123.293
751.253	155.203		662.682	-112.721
751.474	2669.91		662.728	-111.875
751.876	115.917		662.767	-112.493
751.985	118.035		662.805	-111.767
752.101	120.097		662.853	-115.411
752.145	121.803		662.899	-116.693
752.267	129.619		662.93	-114.516
752.483	1532.63		662.971	-115.046
752.856	117.746		663.024	-117.539
752.906	116.511		663.068	-118.41
752.974	112.11		663.255	-172.389
753.017	112.411		663.597	-115.084
753.087	115.472		663.693	-111.781
753.143	114.913		663.756	-115.832
753.188	115.518		663.795	-116.247
753.283	129.496		663.906	-114.838
753.322	126.176		663.989	-112.549
753.488	569.566		664.051	-117.417
753.795	117.216		664.298	-192.615
753.918	113.298		664.421	-288.028
753.961	115.213		664.626	-154.737
754.063	119.689		664.792	-114.371
754.184	127.784		664.856	-116.982
754.31	141.481		664.982	-116
754.376	147.951		665.061	-118.577
754.507	2205.51		665.271	-177.916
754.914	121.336		665.311	-177.428
754.976	111.562		665.413	-184.586
755.01	122.891		665.622	-129.388
755.062	114.961		665.794	-114.729
755.175	150.936		665.827	-115.436
755.27	166.633		665.883	-113.78
755.51	1139.09		665.942	-112.643
755.917	122.03		666.042	-157.02
756.061	117.178		666.133	-126.245
756.194	139.724		666.273	-190.52
756.294	154.143		666.588	-127.426
756.399	149.483		666.614	-124.726
756.52	1667.76		666.691	-124.756
756.929	119.006		666.759	-124.016
757.002	113.668		666.845	-113.877
757.054	113.239		666.976	-121.85
757.086	118.475		667.05	-132.018
757.208	133.891		667.276	-169.896
757.288	147.679		667.577	-124.37
757.391	134.866		667.637	-128.565
757.523	832.441		667.671	-123.605
757.946	116.014		667.701	-114.174
757.998	125.267		667.747	-113.844
758.054	118.995		667.801	-113.072
758.094	114.056		667.834	-111.123
758.176	115.435		667.867	-111.363
758.295	119.294		667.895	-113.988
758.504	934.652		667.981	-120.82
758.861	112.47		668.027	-118.774
758.896	109.267		668.236	-186.013
758.954	109.072		668.54	-119.673
758.993	112.388		668.595	-133.818
759.035	106.537		668.635	-137.493
759.063	111.904		668.673	-141.191
759.107	109.394		668.73	-126.845
759.167	117.83		668.817	-112.407
759.289	123.374		668.858	-116.51
759.504	413.256		668.904	-115.635
759.739	114.953		668.969	-115.903
759.76	118.534		669.079	-119.111
759.816	114.934		669.241	-322.805
759.896	117.958		669.436	-183.439
759.924	116.175		669.62	-118.219
759.981	110.396		669.675	-121.245
760.012	112.34		669.751	-110.184
760.05	115.274		669.823	-110.617
760.136	114.78		669.916	-115.934
760.17	113.348		670.001	-114.432
760.245	115.686		670.048	-115.29
760.445	1190.37		670.243	-338.717
760.756	116.032		670.426	-198.091
760.795	114.068		670.515	-407.179
760.839	113.953		670.747	-114.569
760.913	113.902		670.82	-115.856
760.993	111.698		670.906	-115.088
761.046	113.352		670.964	-114.947
761.065	113.219		671.066	-119.593
761.109	111.512		671.254	-463.647
761.146	114.838		671.502	-251.025
761.175	117.028		671.678	-114.223
761.234	115.112		671.732	-115.215
761.448	591.802		671.798	-113.285
761.715	116.436		671.85	-111.979
761.775	117.468		671.899	-114.454
761.828	114.026		671.963	-111.814
761.877	113.939		672.045	-116.867
761.909	115.205		672.257	-379.361
761.988	116.299		672.382	-235.857
762.028	119.598		672.52	-265.985
762.316	157.542		672.778	-113.99
762.437	6443.42		672.847	-114.613
762.845	127.584		672.881	-114.427
762.886	118.011		672.931	-114.424
763.127	153.405		673.013	-116.203
763.224	159.173		673.275	-453.675
763.318	150.053		673.481	-1775.46
763.439	3162.58		673.853	-116.388
763.823	121.974		673.984	-118.27
763.921	113.168		674.276	-297.085
764.124	126.541		674.483	-751.958
764.253	137.165		674.88	-113.467
764.45	3659.95		675.003	-116.588
764.857	117.698		675.298	-271.678
764.918	111.821		675.491	-459.136
765.01	116.975		675.74	-113.478
765.122	121.591		675.768	-114.172
765.254	129.818		675.865	-114.11
765.455	1615		675.94	-114.209
765.809	121.832		675.994	-116.656
765.874	123.392		676.348	-186.806
766.338	203.027		676.489	-202.958
766.468	10233.5		676.679	-113.423
766.876	145.377		676.756	-113.419
766.97	125.615		676.791	-117.634
767.262	215.934		676.847	-115.193
767.471	5108.35		676.894	-113.425
767.878	132.684		676.982	-116.765
768.152	137.923		677.349	-187.632
768.279	162.53		677.475	-144.474
768.477	1876.18		677.641	-115.696
768.842	123.961		677.681	-113.196
768.915	120.192		677.73	-114.972
769.01	119.849		677.793	-116.915
769.054	122.897		677.832	-114.203
769.181	125.31		677.911	-116.757
769.287	127.426		677.981	-116
769.481	596.529		678.027	-115.046
769.665	131.836		678.111	-120.378
769.74	132.64		678.261	-177.07
769.797	128.753		678.335	-168.355
769.824	129.913		678.432	-186.371
769.929	117.398		678.64	-118.749
769.96	124.165		678.732	-113.176
770.002	115		678.771	-111.976
770.062	112.582		678.797	-110.88
770.088	113.738		678.852	-111.498
770.178	118.854		678.889	-115.087
770.301	128.301		678.932	-115.897
770.502	1356.94		678.998	-114.699
770.883	118.805		679.042	-116.635
770.91	118.315		679.276	-170.719
770.945	116.239		679.595	-116.478
771.02	114.367		679.627	-118.028
771.08	119.195		679.665	-120.444
771.151	118.193		679.693	-121.61
771.174	117.677		679.77	-112.045
771.308	123.636		679.818	-110.567
771.507	830.155		679.918	-116.324
771.92	116.494		680.046	-117.887
771.979	116.689		680.27	-191.633
772.056	115.041		680.645	-150.173
772.507	3732.61		680.714	-138.58
773.02	115.236		680.807	-115.104
773.504	1904.07		680.869	-113.938
773.848	134.932		680.926	-115.426
774.475	11992.4		680.956	-118.544
774.885	168.498		680.978	-118.864
775.244	254.501		681.078	-120.674
775.477	6396.36		681.275	-176.356
775.882	148.755		681.338	-175.816
775.988	119.996		681.552	-122.316
776.167	165.363		681.644	-130.955
776.485	4039.03		681.692	-122.937
776.965	116.56		681.727	-119.638
777.079	121.905		681.75	-117.573
777.157	129.735		681.782	-113.005
777.186	128.661		681.851	-114.32
777.355	148.943		681.916	-110.44
777.491	1537.88		681.944	-113.785
777.846	116.034		682.006	-120.26
777.904	118.096		682.083	-118.723
777.998	112.866		682.278	-172.515
778.097	117.142		682.632	-155.089
[truncated: 2,261 more rows]

## Sheet: Supplementary Figure 2a
Fresh-frozen			PFA
X-axis	Y-axis		X-axis	Y-axis
m/z	Signal Counts		m/z	Signal Counts
499.908	115.513		499.96	-125.279
499.941	100.21		500.05	-119.906
499.974	119.993		500.101	-116.878
500.008	102.259		500.272	-360.585
500.16	282.764		500.358	-1326.85
500.247	209.574		500.438	-161.704
500.312	114.137		500.512	-115.406
500.393	108.655		500.537	-113.916
500.525	102.787		500.608	-121.913
500.565	106.994		500.635	-119.011
500.606	140.742		500.673	-133.531
500.645	106.502		500.708	-149.135
500.837	151.64		500.751	-138.188
500.915	121.464		500.796	-119.605
501.171	278.498		500.819	-127.975
501.249	127.36		500.879	-120.32
501.277	124.243		500.951	-157.94
501.322	113.604		500.992	-115.037
501.38	141.177		501.027	-141.148
501.49	134.795		501.082	-108.863
501.641	105.585		501.131	-125.215
501.734	104.641		501.182	-130.626
501.766	123.192		501.283	-335.294
501.807	119.365		501.361	-342.85
501.867	104.561		501.467	-125.197
502.067	111.708		501.569	-121.711
502.113	155.129		501.616	-109.928
502.173	210.397		501.646	-146.308
502.265	121.812		501.729	-117.64
502.306	104.118		501.751	-104.958
502.413	100.724		501.78	-105.043
502.546	107.059		501.814	-121.217
502.605	120.535		501.843	-125.583
502.66	132.384		501.868	-116.436
502.737	135.305		501.889	-120.419
502.78	141.869		501.96	-135.595
502.825	106.457		501.992	-119.297
502.871	120.318		502.03	-109.35
503.031	113.766		502.075	-128.174
503.091	101.05		502.096	-140.918
503.184	168.794		502.117	-127.745
503.25	132.257		502.152	-118.38
503.279	113.994		502.19	-132.092
503.691	102.772		502.282	-286.511
503.737	118.147		502.371	-272.924
503.762	108.658		502.494	-133.92
503.891	100.642		502.514	-133.385
504.148	165.239		502.566	-126.385
504.192	136.2		502.588	-139.672
504.267	113.723		502.647	-120.711
504.303	146.828		502.719	-155.07
504.37	114.717		502.787	-101.163
504.557	112.029		502.821	-114.324
504.697	115.005		502.865	-113.395
504.888	146.189		502.939	-128.037
504.917	134.376		502.961	-112.323
505.017	116.757		502.981	-132.313
505.096	127.79		503.032	-126.495
505.19	134.304		503.092	-121.522
505.208	133.02		503.159	-108.236
505.277	113.881		503.293	-238.248
505.311	116.707		503.373	-181.128
505.362	139.327		503.468	-125.168
505.446	206.574		503.52	-120.472
505.504	103.546		503.577	-130.205
505.798	104.56		503.638	-113.985
505.971	103.326		503.697	-114.221
506.121	107.711		503.739	-117.548
506.263	1956.2		503.766	-121.671
506.345	212.02		503.82	-126.944
506.517	144.175		503.866	-109.196
506.706	102.576		503.897	-120.426
506.821	130.864		503.945	-100.759
506.853	107.983		503.985	-226.477
506.925	124.149		504.057	-132.678
507.024	110.633		504.103	-152.935
507.075	129.628		504.157	-122.521
507.139	126.409		504.294	-177.797
507.266	497.542		504.383	-162.867
507.346	120.056		504.452	-117.825
507.421	123.834		504.488	-130.711
507.532	160.681		504.529	-116.935
507.762	107.787		504.559	-109.773
507.875	162.866		504.66	-134.511
507.963	126.098		504.692	-154.906
508.096	105.146		504.732	-169.061
508.137	107.735		504.79	-118.969
508.158	127.971		504.824	-121.389
508.28	214.92		504.866	-125.822
508.346	139.147		504.924	-128.566
508.404	104.817		504.942	-120.147
508.618	115.704		505.064	-128.4
508.658	112.27		505.117	-103.978
508.806	106.804		505.15	-128.413
508.931	133.191		505.172	-129.461
509.147	118.084		505.235	-147.697
509.181	100.41		505.314	-168.944
509.223	127.658		505.372	-167.111
509.279	118.053		505.475	-118.287
509.328	139.341		505.525	-141.971
509.382	101.8		505.57	-117.399
509.422	102.348		505.642	-131.216
509.542	114.974		505.677	-117.981
509.575	127.841		505.746	-138.233
509.609	107.003		505.822	-126.624
509.716	105.68		505.869	-111.642
509.937	119.949		505.902	-135.538
510.071	121.299		505.934	-134.508
510.127	125.349		505.995	-122.533
510.277	109.765		506.019	-134.455
510.427	127.719		506.072	-112.411
510.729	139.838		506.14	-124.556
510.829	117.852		506.177	-118.45
511.116	195.787		506.254	-238.667
511.136	174.57		506.379	-2898.07
511.266	117.315		506.621	-124.634
511.32	136.437		506.664	-139.72
511.425	147.462		506.697	-115.381
511.661	107.065		506.737	-120.24
511.843	120.991		506.757	-128.729
512.107	226.346		506.813	-123.203
512.167	167.295		506.879	-114.49
512.283	149.996		506.918	-124.129
512.387	114.906		507.013	-116.404
512.729	131.736		507.042	-123.125
512.776	102.614		507.089	-120.509
512.808	135.004		507.119	-121.844
512.951	107.246		507.15	-120.085
513.146	220.925		507.267	-564.376
513.189	156.465		507.37	-1051.56
513.219	142.489		507.598	-128.495
513.299	139.072		507.68	-128.562
513.341	105.704		507.733	-121.471
513.389	116.278		507.79	-116.509
513.449	112.813		507.814	-136.901
513.583	112.8		507.885	-126.001
513.711	126.228		507.921	-118.521
513.912	130.247		507.976	-122.468
513.973	107.497		508.024	-117.346
514.027	113.863		508.068	-119.699
514.151	270.229		508.125	-122.256
514.229	148.193		508.146	-119.628
514.296	102.835		508.175	-123.8
514.336	114.049		508.273	-280.464
514.438	130.484		508.413	-1277.58
514.561	132.803		508.59	-118.359
514.613	120.038		508.638	-124.446
515.016	127.824		508.696	-119.589
515.084	115.455		508.748	-128.26
515.161	392.167		508.778	-116.567
515.248	135.021		508.804	-113.232
515.274	128.899		508.846	-142.664
515.354	126.547		508.881	-121.952
516.168	375.565		508.927	-112.199
516.263	145.157		508.975	-127.84
516.371	216.379		509.003	-132.752
516.54	125.471		509.057	-136.552
516.62	147.926		509.096	-118.685
516.675	136.887		509.137	-127.442
516.81	124.241		509.184	-120.161
516.897	102.808		509.285	-240.396
516.978	110.88		509.386	-383.471
517.028	134.638		509.509	-118.459
517.073	100.561		509.554	-118.049
517.176	351.666		509.597	-118.998
517.264	121.103		509.622	-116.453
517.368	184.576		509.689	-117.801
517.451	100.023		509.711	-112.323
518.177	222.635		509.744	-133.197
518.283	135.711		509.791	-122.237
518.396	105.93		509.821	-127.323
518.551	119.245		509.862	-124.807
518.701	113.345		509.9	-130.794
518.87	110.718		509.948	-126.323
519.059	101.097		509.986	-111.442
519.185	161.166		510.024	-116.563
519.278	115.883		510.088	-115.577
519.323	119.713		510.133	-129.477
519.43	135.833		510.165	-118.25
519.761	117.864		510.258	-186.96
519.793	119.152		510.368	-149.607
519.961	142.851		510.464	-123.84
520.191	126.379		510.511	-120.495
520.289	113.195		510.592	-136.543
520.677	122.897		510.659	-153.765
520.981	112.888		510.724	-111.879
521.022	105.822		510.801	-157.033
521.049	100.986		510.86	-121.667
521.089	105.193		510.93	-123.594
521.19	127.584		510.969	-111.463
521.271	118.412		511.021	-138.404
521.781	104.85		511.073	-136.99
521.984	107.894		511.091	-115.872
522.124	130.383		511.147	-121.926
522.257	149.359		511.262	-398.287
522.308	125.736		511.376	-141.026
522.547	129.73		511.436	-118.301
522.594	100.419		511.478	-115.393
522.621	109.826		511.513	-111.572
522.92	111.045		511.55	-113.731
523.087	134.983		511.572	-122.212
523.235	107.866		511.604	-101.187
523.281	135.968		511.664	-121.154
523.32	121.772		511.712	-109.067
523.667	106.93		511.752	-127.49
523.757	132.815		511.79	-116.162
524.082	118.445		511.812	-117.278
524.156	132.327		511.867	-121.368
524.257	1093.14		511.914	-115.939
524.343	144.871		511.947	-123.689
524.432	117.828		511.999	-126.812
524.501	123.829		512.073	-126.695
524.523	127.17		512.102	-121.488
524.564	117.304		512.13	-113.236
524.815	132.238		512.149	-112.563
524.999	112.463		512.258	-187.164
525.07	156.715		512.437	-174.487
525.259	308.91		512.491	-123.556
525.361	125.493		512.544	-130.743
525.461	114.574		512.603	-128.342
525.51	122.272		512.652	-104.707
525.557	109.39		512.691	-123.077
525.788	111.182		512.743	-141.879
526.027	128.039		512.77	-122.419
526.094	119.382		512.795	-101.142
526.142	102.35		512.845	-125.926
526.216	137.494		512.868	-129.272
526.264	126.916		512.893	-150.963
526.298	130.668		512.959	-147.978
526.558	137.059		513.047	-125.275
527.131	156.317		513.075	-133.937
527.259	104.306		513.114	-131.28
527.293	125.776		513.13	-139.934
527.681	105.187		513.162	-105.957
527.777	105.562		513.247	-263.318
527.974	118.143		513.416	-121.706
528.146	161.184		513.457	-159.347
528.246	1019.61		513.511	-115.442
528.329	143.864		513.578	-125.942
528.395	130.065		513.632	-111.71
528.439	146.258		513.664	-152.383
528.492	122.488		513.787	-113.072
528.507	120.734		513.808	-141.324
528.65	105.49		513.847	-109.243
528.732	105.373		513.893	-133.077
528.8	100.359		513.949	-122.176
528.834	128.06		514.043	-145.448
528.857	150.288		514.09	-121.883
529.073	104.057		514.135	-175.358
529.107	187.02		514.166	-111.865
529.163	179.787		514.259	-300.691
529.25	280.914		514.446	-172.405
529.316	155.23		514.53	-123.09
529.36	145.863		514.561	-109.116
529.51	109.122		514.591	-112.96
529.638	125.258		514.621	-141.06
530.111	142.627		514.675	-119.538
530.177	173.245		514.708	-103.413
530.261	166.671		514.762	-119.179
530.313	128.233		514.818	-130.968
530.617	107.334		514.904	-124.492
530.644	120.707		514.937	-135.38
530.84	132.871		514.974	-123.585
531.149	178.939		515.032	-140.289
531.261	117.582		515.068	-132.576
531.283	118.778		515.119	-112.787
531.328	105.972		515.166	-122.833
531.424	108.885		515.263	-352.228
531.533	101.172		515.471	-134.809
531.684	116.948		515.523	-122.804
532.113	170.48		515.563	-124.625
532.149	149.163		515.597	-110.184
532.276	164.823		515.644	-133.026
532.341	102.275		515.683	-134.058
532.568	137.39		515.738	-130.716
532.779	107.09		515.775	-117.482
533.067	110.328		515.899	-145.734
533.127	143.909		515.974	-118.811
533.154	144.889		516.052	-115.747
533.202	141.84		516.115	-116.019
533.252	118.573		516.151	-141.611
533.292	118.529		516.268	-330.761
533.327	135.21		516.349	-177.395
533.382	104.203		516.475	-146.703
533.615	101.206		516.57	-130.027
533.69	145.716		516.605	-125.303
533.931	125.537		516.662	-109.465
534.143	146.796		516.707	-137.233
534.159	126.62		516.728	-120.663
534.292	698.691		516.75	-114.973
534.379	166.313		516.783	-108.164
534.452	132.044		516.832	-125.359
534.538	131.565		516.883	-134.339
534.789	127.417		516.932	-124.336
534.963	149.06		516.972	-115.395
535.169	136.837		517.041	-121.151
535.201	139.298		517.099	-121.344
535.297	307.12		517.13	-106.978
535.366	121.396		517.176	-129.753
535.482	114.78		517.276	-306.804
535.537	117.433		517.362	-162.41
535.57	134.141		517.437	-119.504
535.99	109.79		517.496	-128.757
536.018	102.895		517.533	-149.245
536.053	118.597		517.606	-148.195
536.173	134.907		517.659	-116.167
536.304	181.435		517.699	-107.471
536.448	204.136		517.74	-105.193
536.465	198.474		517.874	-114.62
536.746	104.706		517.907	-107.997
536.966	105.169		517.93	-124.31
537.049	108.514		517.963	-112.07
537.118	106.355		518.037	-141.269
537.16	113.582		518.059	-124.48
537.288	136.734		518.114	-127.169
537.317	125.395		518.201	-127.872
537.372	143.549		518.28	-235.28
537.471	152.285		518.359	-140.753
537.654	100.892		518.454	-118.874
537.751	102.915		518.482	-122.845
537.806	109.976		518.524	-135.735
538.033	122.815		518.598	-119.999
538.15	105.459		518.658	-117.971
538.259	127.762		518.7	-103.543
538.467	102.23		518.732	-140.943
538.693	127.278		518.788	-120.963
538.764	133.038		518.85	-165.564
538.814	160.709		518.886	-115.912
539.053	123.251		518.949	-130.372
539.086	112.269		518.998	-123.484
539.218	119.462		519.032	-123.232
539.582	115.596		519.082	-132.184
539.618	121.199		519.267	-196.626
539.693	101.267		519.378	-213.68
539.825	126.779		519.454	-122.958
539.927	100.134		519.48	-124.491
539.955	105.168		519.531	-114.661
540.009	225.144		519.571	-117.931
540.176	102.087		519.601	-137.315
540.245	100.05		519.66	-151.065
540.479	102.337		519.687	-126.54
540.556	119.729		519.745	-140.748
540.99	147.749		519.842	-117.647
541.28	105.798		519.861	-104.743
541.356	123.25		519.909	-120.747
541.397	132.091		519.947	-108.15
541.584	113.81		519.99	-119.957
541.653	107.022		520.025	-104.799
541.78	146.273		520.082	-123.704
541.799	151.477		520.147	-113.966
541.957	104.812		520.284	-183.447
541.993	134.264		520.38	-168.754
542.282	114.641		520.455	-125.4
542.371	109.177		520.522	-120.426
542.474	143.975		520.594	-108.951
542.524	102.591		520.614	-120.516
542.62	106.516		520.659	-109.152
542.676	104.675		520.741	-187.953
543.132	124.864		520.838	-116.944
543.229	102.903		520.925	-120.305
543.34	103.653		520.947	-114.491
543.54	125.611		521.034	-131.61
543.921	110.273		521.087	-127.529
544.136	131.729		521.133	-168.677
544.244	161.855		521.176	-124.297
544.322	108.034		521.358	-168.375
544.383	146.582		521.459	-122.534
544.399	137.406		521.498	-145.48
544.441	145.352		521.528	-119.714
544.558	106.285		521.611	-119.584
544.655	110.302		521.69	-100.645
545.138	123.253		521.73	-161.425
545.161	130.132		521.793	-134.384
545.25	105.434		521.852	-127.195
545.285	119.06		521.953	-123.434
545.465	124.172		521.988	-125.838
545.616	133.398		522.037	-133.205
545.971	107.665		522.136	-148.388
546.041	103.04		522.246	-231.121
546.069	100.82		522.36	-515.778
546.166	109.121		522.489	-118.298
546.221	105.965		522.571	-113.474
546.277	103.45		522.613	-167.821
546.741	163.966		522.678	-118.793
546.924	125.771		522.725	-137.668
547.13	141.503		522.792	-119.908
547.227	127.958		522.832	-115.678
547.269	127.007		522.869	-122.371
547.3	117.291		522.911	-131.903
547.375	140.545		522.965	-185.934
547.487	150.846		523.01	-124.722
547.77	157.598		523.1	-139.677
547.838	161.208		523.142	-109.744
547.909	121.099		523.188	-137.061
547.998	107.11		523.258	-146.783
548.158	114.69		523.354	-183.432
548.227	123.843		523.481	-122.378
548.25	110.311		523.52	-110.223
548.28	120.755		523.623	-123.671
548.326	119.19		523.678	-121.279
548.401	106.77		523.725	-101.585
548.818	101.114		523.758	-135.471
549.2	131.422		523.779	-136.155
549.255	150.842		523.818	-109.29
549.321	125.695		523.85	-111.829
549.403	107.693		523.89	-113.724
549.43	101.138		523.941	-113.758
549.564	131.478		523.996	-118.157
550.02	135.887		524.058	-119.068
550.104	124.447		524.127	-119.948
550.21	111.128		524.36	-7186.97
550.261	109.117		524.688	-118.784
550.315	151.948		524.714	-117.472
550.356	119.99		524.764	-134.698
550.634	129.368		524.806	-120.649
550.731	126.08		524.865	-119.122
550.836	105.472		524.92	-123.691
550.892	108.647		524.961	-120.863
551.199	110.588		525.006	-121.743
551.31	107.117		525.077	-120.261
551.416	141.445		525.185	-142.333
551.714	104.047		525.362	-1991.02
551.924	108.335		525.615	-119.034
551.951	104.091		525.663	-114.934
552.014	122.455		525.696	-116.798
552.091	106.413		525.721	-112.278
552.233	2795.22		525.748	-116.286
552.322	305.54		525.841	-122.644
552.463	115.767		525.882	-111.237
552.686	145.179		525.939	-115.482
552.766	130.283		525.973	-113.838
552.782	119.568		525.995	-115.726
552.836	135.703		526.048	-116.278
552.869	126.86		526.077	-107.353
553.02	125.284		526.116	-123.257
553.076	111.93		526.154	-115.274
553.151	144.403		526.19	-113.203
553.236	820.109		526.283	-158.323
553.326	127.655		526.362	-438.811
553.397	136.27		526.47	-120.314
553.472	107.36		526.513	-120.347
553.556	112.068		526.54	-129.834
553.626	102.584		526.566	-133.672
553.654	108.923		526.602	-117.944
553.752	102.142		526.66	-151.075
553.937	184.015		526.709	-123.479
554.152	137.514		526.768	-146.558
554.241	220.459		526.792	-122.619
554.339	103.316		526.833	-153.296
554.373	128.24		526.885	-123.42
554.42	162.538		526.906	-128.804
554.534	119.464		526.941	-121.352
554.954	116.441		526.982	-141.669
554.982	106.08		527.049	-124.526
555.024	101.693		527.127	-158.103
555.066	100.259		527.256	-131.858
555.113	121.781		527.306	-131.541
555.233	117.928		527.358	-142.045
555.751	104.359		527.506	-111.669
555.856	130.582		527.531	-107.383
556.268	598.139		527.607	-128.544
556.353	127.186		527.69	-117.989
556.388	132.868		527.723	-101.884
556.605	115.171		527.785	-134.688
556.983	106.467		527.846	-111.492
557.089	149.884		527.89	-123.457
557.269	266.478		527.927	-119.956
557.35	134.88		527.994	-139.343
557.76	138.02		528.063	-124.546
557.852	107.641		528.088	-121.435
557.922	112.258		528.124	-123.57
558.006	100.994		528.174	-114.059
558.276	127.44		528.353	-1345.67
558.367	112.531		528.556	-119.15
558.497	107.617		528.607	-118.256
558.904	105.259		528.636	-116.094
559.12	136.401		528.699	-127.273
559.29	129.295		528.739	-127.365
559.367	103.305		528.802	-112.397
559.549	126.226		528.856	-113.285
559.592	100.713		528.897	-132.483
559.662	112.545		528.936	-123.677
559.774	112.622		528.966	-134.352
560.295	111.284		529.009	-117.708
560.373	135.307		529.136	-123.65
560.434	113.145		529.212	-136.767
560.533	111.038		529.247	-143.678
560.653	139.586		529.356	-364.451
561.081	102.15		529.5	-117.432
561.299	124.24		529.518	-119.216
561.45	178.15		529.556	-120.092
561.685	136.221		529.577	-130.792
561.862	124.995		529.607	-114.01
562.06	126.785		529.647	-104.732
562.094	102.015		529.674	-102.562
562.317	145.078		529.701	-102.383
562.467	141.994		529.749	-128.833
563.254	135.394		529.805	-134.067
563.316	124.641		529.878	-170.344
563.462	151.98		529.921	-119.638
563.621	119.053		529.961	-102.345
563.663	122.434		529.995	-125.75
564.281	126.066		530.029	-110.256
564.341	123.725		530.07	-104.471
564.491	189.475		530.123	-134.428
564.785	105.203		530.172	-137.218
564.884	113.258		530.249	-147.034
565.236	105.71		530.354	-199.118
565.277	116.949		530.476	-110.088
565.306	105.84		530.506	-121.342
565.37	133.434		530.582	-128.952
565.493	121.196		530.613	-190.428
565.541	120.922		530.651	-131.963
565.765	156.37		530.753	-131.861
565.857	124.438		530.835	-116.751
566.083	122.838		530.923	-138.827
566.226	113.383		530.972	-107.747
566.266	110.048		531.02	-125.785
566.294	113.683		531.062	-122.985
566.357	131.53		531.115	-125.42
566.507	101.466		531.13	-131.033
566.712	144.033		531.17	-125.719
566.931	100.519		531.249	-184.55
567.085	137.252		531.359	-155.877
567.511	100.78		531.451	-127.024
567.723	110.541		531.475	-121.909
567.83	159.355		531.566	-135.899
567.871	130.505		531.649	-136.694
567.963	100.896		531.74	-121.925
568.071	147.671		531.827	-128.905
568.228	228.805		531.866	-122.345
568.298	157.564		531.901	-162.349
568.373	106.376		531.959	-121.642
568.402	102.778		532.05	-110.71
568.444	109.101		532.075	-131.972
569.227	129.457		532.114	-122.096
569.419	247.213		532.254	-174.191
569.761	107.534		532.353	-166.02
570.172	103.442		532.445	-133.629
570.243	105.8		532.504	-144.162
570.427	112.683		532.571	-154.209
570.512	158.16		532.608	-179.324
570.865	154.747		532.674	-111.504
570.935	144.658		532.69	-128.326
571.144	134.133		532.74	-152.036
571.249	249.187		532.805	-107.494
571.341	125.394		532.86	-134.526
571.731	148.662		532.885	-130.377
572.254	126.459		532.948	-124.767
572.307	126.847		532.992	-132.035
572.333	132.916		533.083	-152.043
572.457	128.678		533.167	-123.988
572.604	120.695		533.254	-162.256
572.819	119.171		533.373	-166.843
572.911	122.346		533.492	-123.139
573.172	142.695		533.555	-105.445
573.276	311.604		533.618	-124.027
573.335	258.177		533.638	-132.061
573.373	149.616		533.676	-141.148
573.934	103.101		533.73	-130.234
574	126.029		533.763	-120.902
574.288	187.932		533.798	-145.899
574.332	156.307		533.86	-100.533
574.674	108.983		533.916	-114.894
575.086	106.315		533.978	-124.236
575.291	118.667		534.017	-118.625
575.485	102.776		534.038	-113.841
575.528	105.595		534.085	-154.91
575.784	118.737		534.149	-132.621
576.126	103.134		534.176	-131.06
576.155	107.853		534.257	-202.677
576.197	101.73		534.382	-624.981
576.283	122.327		534.488	-143.831
576.404	116.797		534.533	-128.168
576.475	115.014		534.584	-134.358
576.619	121.8		534.615	-122.546
576.945	139.708		534.641	-119.614
577.095	104.67		534.67	-131.759
577.284	113.654		534.718	-124.744
577.523	104.195		534.772	-123.851
577.666	105.82		534.804	-125.072
578.022	108.062		534.876	-135.969
578.289	123.803		534.94	-117.683
578.373	144.53		534.972	-166.674
578.436	107.947		535.024	-131.917
579.008	106.228		535.056	-116.27
579.201	126.623		535.079	-131.533
579.271	123.962		535.121	-143.004
579.307	114.89		535.259	-160.331
579.414	120.499		535.383	-234.55
579.508	103.179		535.479	-147.433
579.702	124.139		535.502	-124.501
580.036	108.261		535.551	-164.679
580.208	137.309		535.575	-173.046
580.265	116.21		535.613	-106.464
580.315	133.297		535.671	-102.456
580.365	110.462		535.723	-142.289
580.401	118.222		535.761	-120.949
580.515	116.002		535.829	-121.231
580.594	107.824		535.848	-116.788
581.144	118.242		535.943	-124.855
581.267	129.776		535.992	-129.826
581.481	111.871		536.015	-135.867
581.681	101.187		536.061	-129.918
581.746	122.936		536.095	-184.71
581.904	127.406		536.123	-114.761
582.275	137.214		536.152	-159.397
582.32	153.216		536.276	-287.926
582.355	112.337		536.367	-238.543
582.75	143.916		536.521	-248.259
582.784	112.863		536.656	-188.309
583.085	108.58		536.683	-153.033
583.143	153.006		536.742	-136.853
583.17	135.776		536.774	-121.658
583.229	104.052		536.824	-125.388
583.269	114.732		536.893	-133.293
583.309	138.466		536.932	-110.841
583.367	139.062		536.968	-111.48
583.529	138.002		537.006	-115.904
583.624	120.315		537.041	-125.527
584.175	103.392		537.093	-141.088
584.225	117.217		537.144	-115.709
584.298	120.442		537.255	-1459.01
584.348	144.803		537.474	-117.382
585.007	121.74		537.551	-214.337
585.145	123.245		537.575	-221.07
585.252	105.869		537.635	-111.019
585.28	105.769		537.658	-130.533
585.323	120.433		537.737	-129.049
585.496	102.288		537.821	-112.127
585.582	108.025		537.846	-128.484
586.164	119.57		537.911	-111.998
586.336	115.019		537.98	-103.581
586.394	114.166		538.008	-104.562
586.918	105.745		538.054	-129.942
587.343	122.699		538.078	-113.68
587.407	108.063		538.112	-137.449
587.45	117.872		538.259	-396.311
587.566	109.194		538.359	-163.419
588.166	156.362		538.439	-119.658
588.242	105.513		538.456	-121.412
588.318	120.576		538.568	-198.309
588.372	106.941		538.637	-110.322
588.869	130.493		538.683	-141.09
589.149	110.137		538.738	-128.39
589.297	117.316		538.829	-147.088
589.375	132.191		538.861	-145.353
590.144	101.576		538.882	-115.018
590.18	122.578		538.937	-126.604
590.309	131.563		538.992	-115.473
590.357	119.776		539.078	-109.688
590.383	129.553		539.125	-112.01
590.496	144.351		539.179	-112.117
590.555	116.607		539.265	-187.359
590.692	101.315		539.395	-120.391
590.83	151.4		539.457	-111.696
590.93	156.405		539.475	-131.211
591.168	101.65		539.536	-101.95
591.331	122.579		539.67	-144.649
591.406	119.172		539.73	-125.706
591.572	105.874		539.79	-125.054
592.272	121.342		539.842	-128.173
592.312	122.119		539.877	-120.098
592.518	126.134		539.959	-131.223
592.692	115.875		540.044	-111.643
592.786	109.498		540.115	-271.148
592.858	106.245		540.238	-167.512
592.901	102.168		540.34	-517.478
593.168	148.453		540.496	-122.499
593.217	111.842		540.532	-122.722
593.294	124.898		540.59	-130.547
593.364	129.666		540.62	-116.301
593.864	123.631		540.668	-112.303
594.13	116.499		540.706	-121.337
594.212	117.586		540.753	-120.861
594.249	118.841		540.997	-250.985
594.304	122.651		541.348	-236.827
594.724	110.809		541.498	-123.194
594.774	124.894		541.532	-119.645
595.148	171.436		541.591	-125.348
595.221	145.779		541.645	-115.311
595.302	115.551		541.678	-115.392
595.345	112.443		541.735	-120.207
595.506	114.678		541.81	-117.277
595.665	110.534		541.855	-117.399
595.738	106.641		541.907	-127.979
595.815	152.186		541.957	-128.66
596.192	122.464		542.017	-126.104
596.225	123.028		542.059	-124.925
596.267	129.371		542.083	-123.45
596.303	105.709		542.167	-119.936
597.157	141.997		542.196	-118.84
597.252	230.093		542.277	-168.347
597.579	107.366		542.354	-161.792
597.782	108.353		542.455	-115.567
598.063	139.652		542.51	-111.24
598.109	120.629		542.542	-110.272
598.249	123.372		542.571	-116.46
598.58	101.977		542.602	-128.216
598.639	110.154		542.66	-122.729
598.668	106.11		542.676	-120.353
598.776	142.01		542.717	-119.602
598.865	143.204		542.745	-153.542
599.016	101.668		542.787	-120.827
599.277	1234.18		542.835	-112.426
599.366	154.487		542.866	-122.331
599.466	136.749		542.893	-121.485
599.627	106.649		542.941	-116.64
599.722	123.276		542.976	-116.606
600.136	139.455		543.005	-119.941
600.173	120.799		543.042	-120.538
600.281	363.327		543.113	-119.688
600.367	115.592		543.137	-117.345
600.419	115.971		543.177	-123.484
600.474	124.608		543.21	-127.369
600.673	104.042		543.288	-128.04
600.827	117.189		543.328	-118.652
601.007	135.885		543.353	-118.22
601.219	116.803		543.449	-142.024
601.284	131.279		543.49	-122.371
601.375	119.833		543.526	-104.809
601.4	127.446		543.591	-146.161
601.569	121.021		543.671	-121.575
601.809	101		543.713	-170.342
601.954	135.735		543.787	-118.326
602.29	117.703		543.816	-152.189
602.336	119.078		543.86	-129.571
602.37	113.257		543.901	-118.257
602.409	113.951		543.945	-120.808
602.45	106.607		543.963	-118.327
602.522	100.562		544.032	-132.466
602.828	101.43		544.072	-122.587
602.881	152.916		544.117	-125.542
603.225	124.517		544.185	-123.892
603.264	111.923		544.313	-197.996
603.326	121.69		544.407	-123.484
603.514	102.303		544.452	-119.055
603.945	134.021		544.523	-125.075
604.062	116.623		544.56	-126.135
604.332	125.16		544.605	-134.068
604.397	123.07		544.652	-135.287
604.877	128.369		544.736	-121.448
605.075	101.714		544.793	-132.986
605.192	123.291		544.84	-106.628
605.29	134.718		544.915	-203.299
605.335	111.409		544.955	-107.89
605.379	117.988		545.02	-116.342
605.417	118.793		545.052	-112.747
605.455	109.445		545.085	-152.629
605.542	101.894		545.145	-102.187
606.039	112.582		545.178	-152.63
606.083	112.016		545.222	-131.387
606.192	128.254		545.27	-129.572
606.275	110.266		545.329	-143.569
606.307	121.771		545.45	-123.191
606.329	118.793		545.5	-133.511
606.369	116.237		545.54	-122.578
606.413	137.135		545.623	-163.542
606.443	131.984		545.678	-172.452
606.573	121.125		545.727	-109.54
606.88	138.014		545.749	-125.977
607.07	133.032		545.796	-101.319
607.192	120.602		545.844	-117.107
607.296	120.939		545.893	-112.689
608.167	136.862		545.921	-101.086
608.211	158.077		545.982	-126.03
608.278	124.194		545.998	-125.302
608.3	121.389		546.039	-117.634
608.394	106.541		546.061	-111.952
608.46	131.012		546.094	-136.721
609.215	174.276		546.175	-120.16
609.302	124.567		546.325	-327.525
609.44	120.076		546.457	-120.694
609.868	133.476		546.497	-120.543
609.932	106.223		546.542	-116.266
610.058	139.261		546.572	-109.099
610.1	117.586		546.602	-115.857
610.224	308.558		546.627	-119.621
610.34	130.981		546.658	-108.349
610.498	121.964		546.704	-119.834
610.63	126.354		546.756	-112.172
610.724	119.318		546.808	-128.816
610.812	111		546.85	-102.026
610.898	119.717		546.892	-101.617
610.929	125.532		546.94	-133.647
611.228	230.838		547.009	-115.685
611.327	120.914		547.067	-110.33
611.583	132.275		547.099	-117.096
611.78	101.562		547.121	-122.949
612.03	108.364		547.181	-178.122
612.127	120.499		547.376	-205
612.238	420.011		547.454	-115.754
612.361	115.826		547.509	-127.814
612.508	120.376		547.544	-127.131
612.559	103.922		547.57	-111.473
612.588	109.843		547.602	-116.928
613.014	106.972		547.635	-109.582
613.058	123.101		547.671	-137.009
613.242	212.208		547.711	-128.94
613.331	124.111		547.819	-129.299
613.382	106.953		547.849	-124.418
613.691	101.643		547.877	-137.767
613.808	104.061		547.9	-107.716
613.926	101.632		547.975	-112.679
614.252	194.793		548.03	-116.192
614.354	128.369		548.07	-150.816
614.402	210.906		548.198	-123.397
615.022	135.49		548.31	-201.11
615.259	128.669		548.38	-216.732
615.409	129.023		548.471	-119.369
616.241	123.152		548.503	-133.981
616.411	209.019		548.55	-136.82
616.463	257.866		548.608	-137.982
616.53	181.442		548.675	-120.046
616.561	211.057		548.713	-136.613
617.18	102.489		548.817	-130.685
617.271	255.287		548.868	-136.02
617.309	199.224		548.926	-127.366
617.44	282.423		548.961	-107.259
617.522	162.975		549.009	-166.365
617.711	108.457		549.052	-117.714
617.756	102.363		549.108	-139.565
618.08	103.371		549.169	-123.424
618.228	106.227		549.201	-116.467
618.273	137.803		549.362	-173.405
618.426	185.911		549.522	-114.149
618.536	184.942		549.543	-119.828
618.612	110.103		549.584	-113.033
619.18	157.525		549.617	-124.325
619.237	351.525		549.685	-128.073
619.429	160.017		549.731	-128.4
619.53	159.051		549.762	-133.768
619.808	109.862		549.788	-121.932
619.867	107.209		549.864	-111.117
620.133	102.252		549.903	-115.347
620.179	125.193		549.934	-124.942
620.242	156.857		549.96	-114.302
620.327	225.152		549.997	-131.638
620.54	126.601		550.051	-128.619
620.571	148.58		550.093	-130.928
620.754	100.779		550.135	-135.458
620.902	113.877		550.191	-127.476
620.997	153.048		550.249	-163.327
621.105	165.259		550.352	-174.81
621.183	194.831		550.45	-122.699
621.323	131.16		550.489	-131.67
621.405	108.055		550.518	-129.666
621.459	129.225		550.594	-113.894
621.605	112.553		550.617	-112.588
622.176	203.274		550.684	-134.948
622.25	148.113		550.727	-102.484
622.325	119.638		550.784	-101.574
622.375	126.045		550.831	-132.241
622.493	167.011		550.923	-137.734
623.063	121.812		550.946	-124.285
623.22	149.088		551.054	-125.218
623.27	144.311		551.072	-135.855
623.323	120.546		551.107	-134.029
623.404	104.516		551.159	-114.978
623.552	103.441		551.249	-133.434
624.116	102.094		551.346	-139.538
624.164	146.948		551.485	-124.731
624.221	152.573		551.519	-150.393
624.273	121.569		551.591	-129.236
624.309	131.78		551.625	-115.094
624.39	149.528		551.728	-125.002
624.709	110.964		551.774	-135.055
624.887	117.737		551.855	-105.254
624.946	110.147		551.897	-100.626
625.065	105.8		551.944	-116.731
625.23	207.14		551.982	-110.555
625.344	212.7		552.011	-120.578
625.887	133.57		552.035	-119.469
626.132	112.464		552.104	-115.888
626.236	190.384		552.321	-2969.46
626.305	151.511		552.596	-117.207
626.331	161.125		552.62	-128.109
626.491	106.817		552.665	-112.71
626.574	125.956		552.717	-107.422
627.246	270.405		552.763	-119.688
627.343	200.722		552.801	-117.948
627.364	212.255		552.851	-122.754
627.405	137.474		552.916	-113.084
627.501	101.928		552.969	-120.131
627.57	123.057		553.237	-5274.61
627.62	106.517		553.319	-1638.46
627.829	105.711		553.6	-112.569
628.036	128.868		553.646	-141.744
628.132	135.075		553.697	-116.46
628.251	192.831		553.759	-136.292
628.317	130.177		553.79	-116.345
628.355	133.373		553.824	-114.474
628.405	108.576		553.852	-116.443
628.595	121.251		553.887	-119.802
628.639	142.422		553.915	-114.908
628.996	126.121		553.96	-117.352
629.2	161.473		554.031	-118.056
629.261	224.352		554.079	-130.771
629.334	140.853		554.241	-1249.75
629.387	151.291		554.324	-420.399
629.451	102.273		554.528	-122.092
629.918	125.979		554.583	-129.628
630.183	111.731		554.639	-121.826
630.215	138.45		554.71	-137.934
630.268	154.533		554.744	-115.241
630.367	112.658		554.784	-118.11
630.418	116.017		554.875	-149.068
630.449	125.309		554.961	-115.05
630.851	106.837		555.027	-116.725
630.986	115.179		555.082	-116.031
631.194	101.059		555.133	-150.173
631.229	165.741		555.244	-397.399
631.278	141.764		555.323	-185.101
631.343	136.644		555.444	-126.052
631.417	113.696		555.482	-117.492
631.53	138.969		555.525	-121.618
632.261	142.194		555.596	-152.605
632.341	121.874		555.703	-160.637
632.405	144.858		555.75	-116.475
632.769	118.068		555.816	-114.679
633.291	113.889		555.892	-104.918
633.334	114.125		555.92	-133.023
633.361	113.495		555.96	-122.365
634.016	101.925		556.015	-114.517
634.046	115.968		556.078	-128.82
634.291	118.413		556.102	-123.909
634.354	158.43		556.149	-121.225
634.509	105.822		556.345	-551.188
635.189	118.16		556.442	-154.348
635.235	116.238		556.501	-118.549
635.279	155.441		556.527	-114.969
635.34	115.462		556.562	-120.982
635.373	115.472		556.59	-120.611
635.488	136.903		556.634	-112.218
635.736	104.684		556.675	-130.155
636.08	104.22		556.763	-110.304
636.187	133.493		556.793	-117.971
636.305	128.857		556.834	-119.187
636.543	123.173		556.871	-120.229
636.586	125.122		556.947	-119.519
637.024	100.491		556.988	-124.885
637.212	261.343		557.003	-122.434
637.329	115.387		557.08	-100.166
637.719	192.267		557.118	-162.24
637.818	100.668		557.182	-129.361
638.163	179.468		557.25	-118.218
638.224	190.799		557.35	-321.603
638.327	116.971		557.438	-127.209
639.171	174.107		557.532	-142.616
639.255	212.84		557.619	-114.714
639.438	103.729		557.654	-109.71
639.693	104.306		557.688	-122.104
639.821	127.9		557.734	-139.84
640.001	119.252		557.887	-115.234
640.16	219.334		557.914	-123.132
640.203	142.089		557.98	-148.632
640.256	193.852		558.081	-125.42
640.327	112.476		558.111	-126.792
640.417	113.453		558.139	-120.1
640.451	118.342		558.172	-111.851
640.549	112.802		558.291	-136.67
641.09	115.322		558.352	-156.884
641.167	165.046		558.439	-127.909
641.225	141.34		558.498	-150.169
641.26	180.81		558.578	-126.484
641.315	119.06		558.601	-124.532
641.428	134.109		558.643	-125.093
642.184	136.171		558.686	-150.858
642.224	140.086		558.789	-117.775
642.265	131.051		558.83	-130.242
642.323	103.519		558.887	-108.005
642.419	164.317		558.93	-105.39
642.543	125.28		558.97	-155.345
642.768	121.552		559.001	-133.25
642.835	103.344		559.051	-189.353
642.98	129.762		559.084	-109.049
643.185	129.134		559.112	-114.564
643.234	129.41		559.147	-133.097
643.433	137.171		559.206	-118.93
643.464	139.285		559.272	-123.226
643.527	106.877		559.365	-138.792
644.039	106.813		559.499	-126.428
644.218	128.649		559.541	-124.423
644.31	115.394		559.595	-123.279
644.347	116.518		559.645	-105.389
644.452	2156.02		559.722	-117.378
644.545	275.131		559.793	-136.734
644.713	108.268		559.835	-122.333
644.838	136.229		559.877	-149.842
644.958	114.204		559.912	-115.268
645.019	104.231		559.946	-132.642
645.087	127.17		559.97	-130.154
645.131	118.214		560.086	-134.461
645.168	111.408		560.17	-131.799
645.239	121.06		560.289	-173.063
645.454	834.341		560.424	-124.243
645.547	150.807		560.459	-118.447
645.654	115.988		560.502	-116.021
645.72	120.347		560.532	-119.462
645.803	113.302		560.552	-117.607
645.923	101.955		560.628	-105.954
646.037	121.714		560.707	-162.722
646.128	129.176		560.746	-131.569
646.173	116.446		560.777	-128.42
646.218	129.171		560.845	-124.804
646.258	118.315		560.875	-143.066
646.304	118.472		560.909	-103.031
646.459	255.019		561	-138.767
646.557	124.586		561.029	-118.014
646.686	127.031		561.083	-129.631
647.04	101.77		561.149	-120.911
647.146	102.63		561.174	-114.181
647.176	106.783		561.29	-134.877
647.22	110.344		561.381	-154.056
647.293	114.342		561.464	-114.754
647.415	2081.51		561.526	-218.222
647.505	271.326		561.548	-135.688
647.685	114.578		561.605	-146.205
647.773	120.277		561.675	-125.731
647.811	108.115		561.752	-102.986
647.946	115.895		561.822	-100.076
647.999	156.097		561.862	-108.501
648.1	114.319		561.894	-116.527
648.14	110.291		561.958	-119.761
648.197	147.476		562.001	-135.927
648.271	114.799		562.04	-119.695
648.418	755.616		562.072	-130.564
648.51	129.296		562.124	-128.678
648.604	110.274		562.249	-188.957
648.639	110.647		562.383	-201.9
648.801	128.184		562.463	-126.577
648.944	107.48		562.553	-209.985
649.005	114.915		562.674	-114.152
649.035	107.55		562.757	-127.101
649.125	143.732		562.814	-119.468
649.278	137.542		562.849	-106.642
649.324	115.546		562.929	-104.78
649.42	197.015		562.957	-129.751
649.579	107.617		563	-121.615
649.95	139.477		563.039	-155.542
650.092	147.598		563.054	-176.201
650.23	123.177		563.123	-115.918
650.273	144.478		563.178	-117.812
650.347	138.975		563.264	-133.077
650.435	124.085		563.379	-195.857
651.048	101.253		563.557	-159.523
651.171	144.632		563.604	-122.633
651.26	108.22		563.711	-109.772
651.374	132.032		563.76	-144.033
651.555	149.996		563.817	-131.08
652.087	151.456		563.886	-115.08
652.186	167.061		563.941	-120.421
652.319	119.1		563.996	-136.837
652.344	107.045		564.057	-118.578
652.548	107.988		564.127	-120.493
652.675	140.287		564.177	-115.796
653.171	156.075		564.277	-209.721
653.231	283.759		564.37	-426.039
653.792	100.775		564.573	-1957.47
654.156	174.559		564.662	-263.38
654.184	148.139		564.792	-116.983
654.234	158.074		564.844	-108.5
654.317	122.378		564.892	-104.472
654.422	140.838		564.927	-125.842
654.46	101.063		564.95	-118.409
654.779	118.397		565.036	-131.173
655.149	178.682		565.076	-134.534
655.248	175.832		565.129	-117.977
655.288	129.163		565.232	-189.56
655.422	130.341		565.371	-196.84
655.788	126.851		565.48	-124.725
655.964	102.886		565.577	-814.597
656.151	196.482		565.663	-136.48
656.199	155.476		565.74	-120.822
656.251	162.664		565.774	-121.971
656.309	119.447		565.836	-120.175
656.366	121.011		565.879	-100.359
656.445	143.869		565.914	-122.536
656.679	105.898		565.951	-118.107
656.718	131.14		565.971	-122.281
657.09	104.355		566.07	-142.458
657.158	148.437		566.124	-118.034
657.212	154.451		566.316	-416.006
657.311	121.012		566.503	-137.612
657.438	214.479		566.581	-230.384
657.957	122.369		566.664	-124.802
658.213	146.528		566.718	-125.722
658.287	118.892		566.738	-109.736
658.351	108.91		566.789	-119.704
658.432	128.415		566.811	-104.651
659.008	102.943		566.862	-136.678
659.13	114.354		566.919	-132.051
659.182	152.02		567.008	-133.518
659.223	139.803		567.076	-122.974
659.249	138.378		567.108	-127.891
659.452	159.032		567.199	-124.914
660.251	125.198		567.32	-159.283
660.334	121.395		567.402	-132.753
660.378	117.764		567.468	-120.678
660.453	121.755		567.587	-123.257
660.929	101.656		567.665	-121.524
660.975	100.59		567.69	-129.02
661.113	100.795		567.731	-116.434
661.242	131.975		567.778	-136.381
661.326	169.179		567.82	-132.209
661.355	139.642		567.892	-130.732
661.44	115.299		567.924	-131.824
661.479	121.96		567.956	-114.59
661.662	106.295		567.986	-108.74
661.851	133.307		568.025	-114.495
661.884	113.368		568.056	-116.948
662.196	132		568.083	-131.784
662.379	131.811		568.114	-112.081
662.516	160.289		568.137	-116.96
662.571	120.486		568.317	-1246.71
662.877	130.412		568.51	-121.882
663.34	114.691		568.545	-122.985
663.387	120.051		568.62	-161.665
663.472	128.523		568.728	-115.465
663.542	105.955		568.794	-132.643
663.991	132.777		568.858	-115.475
664.07	120.596		568.931	-127.766
664.326	200.011		568.982	-126.231
664.436	117.859		569.102	-106.427
664.556	116.481		569.123	-114.573
664.658	113.1		569.17	-111.378
664.88	123.543		569.229	-125.855
665.117	104.289		569.319	-345.988
665.262	130.914		569.426	-120.403
665.324	127.125		569.508	-116.042
665.5	101.387		569.561	-124.04
665.577	101.022		569.627	-127.111
665.699	101.781		569.76	-122.831
665.852	111.785		569.871	-130.853
665.935	146.01		569.944	-149.312
665.99	100.775		569.995	-140.444
666.036	100.267		570.071	-115.343
666.314	115.531		570.113	-117.39
666.336	115.39		570.152	-112.981
666.573	122.918		570.174	-114.104
667.174	154.019		570.328	-174.587
667.306	114.439		570.434	-118.263
667.508	101.165		570.48	-145.394
667.584	101.992		570.533	-118.394
668.184	177.963		570.583	-133.3
668.335	126.322		570.624	-122.56
668.44	121.126		570.751	-120.274
668.591	125.382		570.794	-132.373
668.919	106.151		570.836	-143.557
669.139	193.728		570.932	-122.474
669.166	151.609		571.01	-111.425
669.206	144.237		571.042	-112.613
669.24	167.654		571.064	-124.484
669.27	122.888		571.132	-136.864
669.335	149.457		571.173	-124.386
669.444	104.319		571.203	-124.2
669.595	102.976		571.331	-1894.95
670.138	165.799		571.566	-142.739
670.178	148.098		571.63	-140.618
670.221	138.544		571.714	-135.022
670.287	116.774		571.793	-105.758
670.314	114.455		571.828	-126.213
670.353	116.693		571.871	-122.401
670.46	559.189		571.921	-101.121
670.572	119.302		571.955	-125.939
670.664	118.929		572.009	-116.328
670.701	105.39		572.063	-149.452
670.932	100.571		572.101	-139.695
671.024	105.743		572.141	-129.259
671.189	156.109		572.206	-118.914
671.289	115.6		572.329	-677.929
671.437	321.371		572.556	-131.898
671.639	124.639		572.603	-124.065
671.701	112.049		572.633	-131.022
671.901	103.186		572.71	-110.1
672.009	114.793		572.77	-124.354
672.094	127.742		572.845	-132.209
672.139	145.354		572.907	-136.061
672.195	155.024		572.946	-144.256
672.456	475.125		573	-122.146
672.663	113.062		573.085	-167.895
672.717	116.528		573.128	-110.369
672.762	114.1		573.177	-114.434
672.871	100.323		573.246	-130.564
672.91	117.596		573.331	-197.301
673.039	118.328		573.45	-123.751
673.075	111.86		573.499	-110.913
673.208	138.871		573.539	-125.767
673.305	125.334		573.596	-100.339
673.424	5891.77		573.684	-131.598
673.787	113.688		573.71	-146.73
673.849	135.794		573.753	-104.752
673.935	115.101		573.807	-114.267
673.969	111.79		573.859	-123.752
674.031	118.707		573.878	-113.276
674.056	119.201		573.952	-104.809
674.091	119.444		573.994	-108.273
674.125	120.136		574.063	-157.944
674.202	129.739		574.11	-147.109
674.427	2374.03		574.17	-127.059
674.763	111.182		574.305	-174.068
674.804	111.717		574.39	-149.769
674.824	113.544		574.488	-123.802
674.913	119.476		574.55	-126.642
674.959	114.573		574.611	-124.525
675.014	116.848		574.647	-123.558
675.059	109.992		574.818	-142.202
675.093	112.752		574.847	-112.284
675.15	112.213		574.931	-114.964
675.2	115.927		574.985	-118.097
675.229	117.875		575.061	-147.982
675.298	115.755		575.12	-126.73
675.435	1285.79		575.167	-126.963
675.661	115.143		575.216	-125.113
675.73	118.281		575.389	-189.033
675.79	121.888		575.471	-129.96
676.012	118.161		575.51	-125.487
676.068	126.13		575.545	-120.891
676.126	129.822		575.614	-135.8
676.209	119.991		575.665	-128.118
676.327	142.426		575.741	-116.468
676.438	395.897		575.801	-134.045
676.554	116.367		575.88	-128.295
676.61	112.356		575.915	-127.821
676.795	113.63		575.985	-129.339
676.874	137.671		576.029	-111.825
676.942	108.358		576.078	-128.517
677.05	102.591		576.099	-122.312
677.152	129.282		576.177	-121.165
677.212	116.713		576.291	-264.206
677.258	115.133		576.39	-241.314
677.317	115.053		576.483	-117.753
677.378	115.619		576.511	-123.108
677.441	133.319		576.57	-122.65
677.606	107.239		576.592	-125.99
677.661	123.383		576.641	-124.819
677.853	106.894		576.71	-117.847
678.116	112.195		576.784	-119.333
678.347	143.713		576.897	-101.252
678.448	118.161		576.926	-100.383
678.709	131.444		576.983	-113.577
678.866	135.958		577.017	-150.587
679.26	106.471		577.039	-139.134
679.336	114.228		577.076	-125.437
679.412	120.234		577.118	-123.82
679.593	118.953		577.154	-107.383
680.074	133.789		577.299	-158.909
680.273	136.26		577.38	-194.245
680.343	145.092		577.468	-131.021
680.43	128.299		577.489	-118.177
680.607	109.277		577.552	-144.56
681.149	109.552		577.681	-109.438
681.327	146.4		577.746	-128.839
681.414	127.714		577.83	-132.554
681.567	101.718		577.901	-119.758
681.606	117.336		577.917	-114.73
681.676	108.979		577.981	-105.917
681.893	106.679		578.05	-130.33
682.01	123.564		578.082	-136.849
682.249	104.816		578.103	-137.615
682.342	121.058		578.152	-121.385
682.371	108.388		578.248	-195.557
682.423	124.091		578.381	-268.961
682.444	138.723		578.486	-122.267
682.922	137.535		578.525	-128.623
683.155	123.138		578.581	-123.693
683.242	100.205		578.634	-145.087
683.447	217.911		578.668	-145.31
683.645	116.271		578.756	-147.768
683.738	110.14		578.805	-112.134
683.939	131.838		578.895	-150.676
684.173	159.312		578.924	-176.97
684.351	112.941		579.002	-130.175
684.449	134.254		579.064	-140.531
684.491	127.197		579.112	-108.868
684.686	103.856		579.245	-682.654
685.112	129.325		579.363	-201.274
685.14	150.822		579.51	-115.1
685.292	110.562		579.586	-122.432
685.376	115.376		579.657	-130.396
685.465	297.941		579.808	-142.072
685.702	123.443		579.83	-138.304
685.75	117.724		579.913	-118.353
686.037	100.311		579.95	-110.369
686.142	165.18		580.014	-126.164
686.175	131.089		580.06	-116.653
686.204	133.477		580.098	-118.243
686.273	110.08		580.15	-110.335
686.316	111.088		580.183	-131.298
686.467	195.014		580.251	-272.567
686.529	154.614		580.306	-213.722
686.837	138.108		580.487	-114.693
687.195	146.455		580.571	-117.813
687.273	130.325		580.608	-126.109
687.321	125.614		580.67	-144.706
687.38	117.692		580.732	-146.084
687.476	349.26		580.764	-123.01
687.58	306.205		580.815	-120.668
687.746	153.537		580.85	-113.215
687.773	148.783		580.882	-117.241
688.112	142.679		580.91	-122.722
688.192	153.098		580.966	-120.372
688.283	122.588		580.991	-112.833
688.346	122.158		581.05	-120.616
688.474	190.885		581.223	-2449.58
688.543	193.043		581.333	-570.163
688.588	183.333		581.506	-123.071
688.629	153.994		581.622	-114.438
688.661	146.234		581.682	-126.171
688.713	183.867		581.725	-112.832
689.2	167.42		581.767	-117.81
689.281	142.182		581.802	-118.753
689.329	118.212		581.849	-121.112
689.371	149.438		581.882	-115.291
689.511	226.872		581.912	-117.192
689.612	134.848		581.95	-125.284
690.086	124.596		581.994	-119.579
690.187	122.704		582.027	-115.658
690.307	123.972		582.053	-115.84
690.333	118.93		582.092	-118.211
690.447	205.787		582.226	-632.595
690.624	113.526		582.336	-231.614
690.841	132.86		582.478	-113.956
690.912	111.205		582.524	-128.995
691.084	103.751		582.596	-125.764
691.22	123.867		582.618	-132.043
691.326	127.037		582.681	-124.673
691.347	112.708		582.709	-126.809
691.402	113.751		582.744	-112.279
691.446	128.096		582.773	-117.406
691.498	122.289		582.861	-121.031
691.615	106.306		582.896	-128.4
691.724	126.447		582.942	-125.39
691.952	133.971		582.984	-116.773
692.383	130.166		583.027	-115.58
692.456	118.075		583.091	-120.316
692.583	120.158		583.146	-122.26
692.637	120.546		583.235	-1320.12
693.252	116.841		583.348	-295.175
693.284	118.973		583.504	-124.922
693.352	113.99		583.548	-119.126
693.389	115.571		583.569	-124.852
693.444	125.469		583.614	-176.326
693.614	108.624		583.701	-114.559
693.708	111.77		583.741	-113.696
693.81	127.48		583.806	-129.084
694.279	127.741		583.831	-119.891
694.343	116.371		583.889	-117.802
694.43	152.353		583.969	-129.483
694.599	118.66		584.013	-108.522
695.258	124.475		584.073	-117.841
695.405	514.839		584.146	-115.822
695.548	137.459		584.237	-346.006
695.797	117.384		584.469	-129.455
695.842	133.012		584.546	-147.543
696.055	100.827		584.632	-128.375
696.307	122.633		584.682	-121.346
696.408	244.958		584.755	-155.855
696.494	265.121		584.824	-161.093
696.596	116.931		584.933	-118.783
696.917	107.482		584.977	-113.379
697.048	128.955		585.026	-137.255
697.112	126.673		585.067	-109.992
697.167	134.531		585.151	-137.583
697.295	125.663		585.243	-159.958
697.418	238.671		585.311	-137.719
697.581	115.889		585.438	-131.39
697.654	114.505		585.507	-112.005
697.741	112.911		585.543	-128.132
697.779	112.383		585.601	-147.914
697.839	112.032		585.663	-117.609
697.865	109.275		585.728	-150.817
697.949	116.348		585.767	-121.981
698.02	116.063		585.787	-120.671
698.083	139.474		585.816	-115.825
698.198	119.57		585.894	-130.281
698.256	116.554		585.953	-135.047
698.31	117.501		586.039	-116.921
698.449	351.985		586.09	-125.906
698.605	129.352		586.186	-110.539
698.656	124.772		586.277	-156.494
698.74	112.258		586.402	-123.989
698.781	116.99		586.447	-125.692
698.811	113.931		586.481	-122.555
698.846	114.633		586.528	-134.205
698.941	114.626		586.564	-124.691
698.992	110.007		586.631	-128.082
699.014	110.433		586.658	-126.511
699.069	113.277		586.691	-144.129
699.104	114.29		586.808	-138.351
699.129	114.358		586.843	-101.145
699.191	117.398		586.886	-115.511
699.321	127.21		586.95	-114.588
699.438	2434.93		586.967	-129.62
699.815	132.202		587.036	-127.427
699.862	133.566		587.156	-116.832
699.963	135.552		587.221	-118.435
700.025	137.005		587.316	-127.978
700.12	138.378		587.395	-133.714
700.187	143.509		587.472	-118.959
700.229	143.853		587.52	-119.352
700.463	4324.03		587.619	-116.521
700.866	134.628		587.671	-125.29
701.194	153.585		587.705	-107.122
701.458	4447.99		587.739	-133.16
701.856	124.048		587.805	-116.616
701.947	114.413		587.842	-116.493
701.991	116.966		587.921	-107.681
702.105	132.601		587.973	-130.793
702.185	144.232		588.057	-123.439
702.466	2080.51		588.115	-125.604
702.858	114.773		588.164	-114.544
702.879	117.055		588.209	-135.104
702.985	116.065		588.288	-209.786
703.119	118.419		588.391	-164.47
703.189	120.114		588.461	-136.343
703.25	109.761		588.526	-116.179
703.471	622.24		588.574	-121.147
703.65	111.642		588.605	-113.744
703.683	109.607		588.64	-103.493
703.711	118.519		588.712	-103.203
703.759	108.705		588.772	-168.856
703.868	131.452		588.87	-158.927
703.931	130.97		588.942	-137.669
704.018	108.049		588.986	-103.142
704.193	118.974		589.093	-116.967
704.343	136.16		589.151	-125.701
704.478	220.755		589.178	-116.283
704.582	116.568		589.202	-119.067
704.632	130.615		589.292	-139.496
704.695	103.081		589.389	-183.673
704.805	109.382		589.539	-109.739
704.861	134.953		589.562	-117.175
705.062	128.817		589.611	-120.527
705.187	108.762		589.677	-109.208
705.28	120.305		589.764	-143.563
705.353	119.655		589.785	-127.63
705.491	121.684		589.829	-124.446
705.704	104.079		589.865	-104.898
705.789	125.678		589.92	-129.526
705.83	101.215		589.98	-103.631
705.893	102.413		590.016	-113.83
706.145	100.105		590.031	-114.907
706.184	140.598		590.116	-141.725
706.311	129.903		590.165	-131.983
706.357	120.736		590.278	-200.402
706.5	112.382		590.386	-208.051
706.815	136.835		590.475	-132.45
707.082	132.976		590.509	-122.888
707.297	105.556		590.569	-124.799
707.444	132.633		590.593	-124.922
707.668	131.365		590.643	-117.952
707.787	106.356		590.673	-138.321
708.126	131.231		590.73	-115.229
708.149	132.877		590.799	-113.531
708.279	122.845		590.853	-137.301
708.393	112.826		590.96	-153.257
708.436	127.242		591.026	-134.198
708.495	111.725		591.067	-123.048
708.564	108.295		591.137	-129.999
708.884	118.989		591.163	-133.417
708.972	100.928		591.281	-147.684
709.058	120.258		591.392	-192.027
709.292	113.462		591.504	-123.708
709.314	115.116		591.579	-130.445
709.359	119.011		591.652	-102.334
709.421	113.379		591.71	-114.352
709.448	115.664		591.801	-134.936
709.495	120.141		591.848	-126.077
709.667	106.205		591.961	-133.261
709.778	128.48		592.04	-116.001
709.936	104.147		592.08	-133.612
709.968	104.249		592.134	-121.798
709.999	104.033		592.275	-213.767
710.173	114.551		592.383	-352.054
710.282	116.374		592.59	-231.327
710.351	113.733		592.771	-128.335
710.428	112.748		592.839	-115.385
710.458	114.384		592.923	-112.355
710.56	123.07		592.974	-123.41
710.632	105.212		593.053	-102
710.87	112.662		593.09	-120.296
710.958	152.689		593.161	-153.324
711.17	103.884		593.281	-193.624
711.301	113.625		593.369	-470.481
711.321	113.538		593.53	-121.749
711.36	105.958		593.591	-144.837
711.479	211.85		593.749	-128.375
711.551	138.468		593.841	-115.117
711.693	102.225		593.928	-123.102
711.946	121.14		594.019	-129.262
712.164	155.595		594.094	-124.064
712.298	113.631		594.123	-105.706
712.357	117.29		594.153	-116.506
712.481	166.03		594.28	-209.08
712.541	133.576		594.368	-321.636
712.827	124.318		594.539	-130.265
712.986	127.966		594.584	-117.534
713.055	103.693		594.617	-119.12
713.166	109.507		594.657	-122.105
713.294	117.864		594.686	-117.541
713.353	110.163		594.775	-123.347
713.496	215.82		594.848	-122.732
713.595	112.612		594.888	-117.792
713.635	112.641		594.941	-120.716
713.678	111.706		594.992	-118.179
713.72	133.04		595.017	-119.336
713.922	163.808		595.053	-119.79
714.102	101.47		595.109	-113.136
714.165	108.755		595.229	-2800.35
714.266	124.714		595.491	-117.569
714.35	117.938		595.54	-115.989
714.48	488.367		595.599	-129.941
714.682	119.6		595.656	-108.436
714.763	118.711		595.692	-134.369
714.871	121.163		595.728	-119.807
714.901	117.855		595.758	-108.823
714.92	135.156		595.79	-117.539
715.031	140.366		595.831	-116.972
715.089	108.358		595.86	-113.215
715.132	110.691		595.947	-128.936
715.181	112.806		596.035	-124.763
715.23	115.561		596.12	-122.175
715.3	115.683		596.233	-719.004
715.514	4733.86		596.484	-123.913
715.912	112.466		596.575	-132.595
716.04	117.914		596.625	-160.143
716.071	116.219		596.728	-108.034
716.344	149.643		596.779	-125.396
716.479	3719.8		596.817	-114.261
716.858	117.542		596.842	-115.383
716.91	110.848		596.888	-121.424
717.002	116.778		596.947	-114.365
717.095	114.816		596.976	-112.777
717.189	121.119		597.049	-119.964
717.261	126.419		597.106	-128.212
717.473	1746.97		597.129	-122.192
717.894	113.216		597.239	-274.076
717.952	114.869		597.328	-1027.45
718.032	113.295		597.529	-115.9
718.125	119.461		597.604	-121.501
718.476	5422.97		597.644	-119.599
718.874	118.848		597.735	-129.666
718.999	116.332		597.784	-107.665
719.144	131.138		597.853	-133.072
719.245	137.773		597.898	-144.212
719.476	2372.07		597.932	-110.813
719.889	111.633		597.961	-115.476
719.934	111.407		598.036	-144.843
719.971	135.899		598.057	-131.218
720.1	113.05		598.159	-120.154
720.138	115.148		598.328	-322.731
720.21	116.832		598.477	-156.158
720.416	557.085		598.571	-117.742
720.476	615.684		598.641	-122.178
720.802	114.238		598.686	-118.76
720.845	114.249		598.747	-124.059
720.892	126.205		598.8	-112.954
720.956	121.61		598.883	-118.882
720.99	114.083		598.932	-114.035
721.016	124.43		598.977	-120.125
721.116	131.928		599.038	-113.896
721.177	119.481		599.221	-348.997
721.241	121.581		599.343	-8763.66
721.292	120.71		599.691	-119.047
721.425	600.542		599.713	-119.124
721.642	126.836		599.754	-121.947
721.705	137.162		599.8	-119.463
721.755	150.236		599.852	-117.572
721.802	147.048		600.005	-146.648
721.852	148.881		600.345	-2610.22
721.881	157.36		600.679	-115.709
721.949	163.303		600.713	-118.644
722.092	151.905		600.743	-111.952
722.129	153.33		600.81	-124.043
722.193	139.396		600.937	-116.666
722.262	135.096		600.968	-119.623
722.311	127.771		601.025	-118.055
722.447	1313.83		601.084	-118.356
722.673	150.682		601.106	-116.771
722.757	166.078		601.347	-618.058
722.785	164.31		601.606	-114.492
722.839	153.188		601.636	-115.05
722.861	151.283		601.66	-111.772
722.952	128.858		601.697	-118.603
723.028	171.387		601.735	-110.477
723.078	170.671		601.782	-109.318
723.13	169.035		601.822	-111.534
723.172	155.632		601.875	-121.096
723.2	147.97		601.92	-120.895
723.234	148.099		601.957	-120.751
723.336	128.053		602.028	-116.504
723.441	1518.24		602.062	-118.442
723.679	134.965		602.13	-128.102
723.75	152.587		602.176	-113.745
723.811	143.998		602.374	-222.307
723.907	106.435		602.485	-150.108
723.97	140.762		602.616	-121.595
724.001	130.228		602.692	-127.938
724.057	151.183		602.743	-130.474
724.1	150.43		602.788	-115.531
724.132	152.769		602.845	-133.616
724.203	139.54		602.895	-124.87
724.297	124.4		602.93	-119.406
724.454	1058.48		602.969	-127.628
724.705	131.895		602.999	-116.714
724.779	134.11		603.053	-126.34
724.947	114.638		603.072	-125.223
725.027	123.447		603.184	-610.067
725.087	118.634		603.309	-210.992
725.142	112.888		603.484	-127.748
725.186	116.468		603.556	-115.21
725.246	115.698		603.618	-131.217
725.319	119.318		603.646	-123.054
725.457	564.361		603.718	-125.134
725.724	120.788		603.781	-137.168
725.761	113.926		603.839	-116.582
725.813	112.952		603.899	-122.966
725.872	118.146		603.993	-119.994
725.967	118.996		604.023	-122.982
726	118.989		604.19	-200.224
726.35	159.392		604.274	-211.046
726.484	6128.89		604.387	-302.271
726.888	137.85		604.482	-136.425
726.994	116.48		604.555	-120.833
727.218	175.573		604.576	-122.725
727.484	3284.59		604.669	-121.188
727.883	144.875		604.692	-120.142
727.964	119.011		604.789	-110.439
728.154	163.854		604.842	-111.476
728.214	168.004		604.889	-111.19
728.246	168.338		604.977	-130.708
728.496	5960.23		605.018	-113.977
728.897	142.404		605.061	-108.418
728.981	130.09		605.124	-114.885
729.204	170.959		605.195	-183.325
729.253	170.086		605.277	-149.697
729.499	3003.16		605.375	-187.675
729.896	125.113		605.502	-132.498
729.979	111.637		605.555	-123.159
730.008	117.713		605.61	-109.41
730.146	132.341		605.663	-116.507
730.261	140.217		605.684	-115.012
730.502	1207.16		605.734	-113.85
730.905	112.852		605.797	-121.142
731.074	119.431		605.873	-131.366
731.11	118.1		605.928	-123.288
731.165	120.183		605.979	-111.417
731.185	119.675		606.025	-145.566
731.218	114.075		606.084	-141.868
731.293	116.731		606.266	-200.919
731.504	356.406		606.383	-244.166
731.755	121.336		606.5	-115.491
731.82	111.646		606.541	-115.372
731.884	112.086		606.568	-121.106
731.961	154.544		606.673	-126.963
732.049	127.889		606.74	-105.868
732.178	125.941		606.775	-152.056
732.268	108.678		606.842	-102.364
732.49	406.913		606.888	-107.734
732.67	113.304		606.93	-130.272
732.709	118.26		606.953	-133.689
732.749	103.846		607.018	-117.727
732.801	121.099		607.075	-124.794
732.845	130.725		607.164	-128.536
732.926	115.185		607.269	-176.412
733.009	108.223		607.382	-164.389
733.19	124.989		607.48	-114.872
733.249	120.793		607.545	-108.734
733.324	116.68		607.573	-113.875
733.488	198.631		607.595	-119.602
733.584	111.838		607.638	-119.274
733.637	124.755		607.705	-114.004
733.737	119.619		607.742	-114.892
733.771	128.282		607.815	-120.749
733.834	136.642		607.874	-138.046
733.923	101.352		607.924	-102.645
734.036	140.692		607.965	-121.773
734.065	121.003		608.024	-121.413
734.138	131.427		608.142	-120.45
734.234	108.383		608.271	-324.116
734.293	113.645		608.334	-349.333
734.327	115.713		608.515	-109.425
734.365	114.009		608.556	-117.912
734.387	114.547		608.591	-117.519
734.452	117.88		608.634	-114.88
734.484	119.24		608.687	-122.818
734.528	111.966		608.765	-132.466
734.582	103.293		608.807	-126.402
734.672	122.026		608.904	-121.701
734.763	124.324		608.932	-124.581
734.801	132.823		608.972	-131.13
734.855	112.829		609.035	-111.617
734.908	113.078		609.084	-154.176
734.968	117.63		609.124	-119.875
735.071	129.756		609.188	-118.79
735.177	121.319		609.276	-279.611
735.242	100.929		609.484	-126.646
735.282	124.856		609.555	-116.883
735.342	112.804		609.586	-124.385
735.383	112.003		609.622	-101.618
735.47	137.753		609.739	-106.577
735.532	118.741		609.768	-111.865
735.593	123.612		609.84	-121.504
735.684	121.894		609.894	-120.124
735.701	116.649		609.953	-141.992
735.764	125.904		610.038	-112.443
735.846	149.73		610.079	-121.437
735.934	107.896		610.153	-119.391
735.987	157.393		610.282	-462.323
736.071	113.58		610.485	-112.61
736.135	120.187		610.529	-110.616
736.183	121.384		610.563	-113.248
736.228	127.123		610.595	-116.379
736.303	114.74		610.665	-131.997
736.438	181.699		610.689	-121.65
736.56	114.053		610.73	-119.895
736.619	156.533		610.763	-107.33
736.684	120.945		610.802	-126.47
736.762	123.624		610.838	-101.808
736.82	119.104		610.868	-102.21
736.891	130.377		610.912	-131.241
737.005	117.414		610.935	-109.027
737.053	124.765		610.985	-106.953
737.118	119.784		611.054	-135.197
737.152	125.389		611.088	-121.621
737.198	119.771		611.138	-128.724
737.238	109.065		611.16	-113.654
737.323	114.895		611.288	-339.153
737.441	136.017		611.497	-131.528
737.563	103.597		611.579	-119.082
737.586	119.6		611.63	-106.541
737.681	113.346		611.726	-156.157
737.765	130.612		611.812	-133.921
737.819	100.907		611.858	-125.948
737.877	121.384		611.922	-114.052
737.973	115.643		611.947	-124.851
738.013	105.785		612	-122.388
738.054	114.507		612.062	-110.451
738.147	117.581		612.108	-161.496
738.204	117.479		612.16	-122.015
738.293	120.253		612.296	-532.076
738.34	117.217		612.483	-125.264
738.443	1337.97		612.54	-103.317
738.707	126.062		612.57	-110.538
738.735	125.769		612.599	-107.775
738.862	122.116		612.679	-133.288
738.965	118.616		612.722	-133.756
739	125.847		612.754	-115.167
739.061	115.777		612.797	-116.264
739.129	122.985		612.813	-118.503
739.193	119.052		612.914	-124.43
739.225	118.963		612.931	-107.098
739.251	117.921		613.002	-124.12
739.33	134.505		613.061	-117.398
739.445	616.794		613.111	-140.613
739.655	125.25		613.164	-132.036
739.719	110.601		613.3	-321.625
739.816	143.574		613.467	-116.79
739.861	123.097		613.488	-132.755
739.979	107.242		613.524	-104.051
740.013	114.43		613.583	-100.475
740.064	121.267		613.624	-113.392
740.134	118.628		613.671	-116.292
740.183	114.726		613.722	-125.86
740.225	109.927		613.831	-116.514
740.457	478.497		613.855	-123.601
740.624	114.983		613.912	-120.859
740.675	115.389		613.956	-123.997
740.732	117.262		614.017	-125.87
740.814	116.91		614.089	-126.331
740.953	161.988		614.148	-129.369
741.039	118.607		614.191	-128.038
741.114	117.54		614.308	-325.602
741.142	122.639		614.492	-181.194
741.192	108.454		614.546	-118.804
741.245	114.54		614.587	-113.216
741.465	238.09		614.62	-126.3
741.632	260.399		614.663	-132.717
741.724	151.568		614.701	-105.099
741.759	153.72		614.739	-121.46
741.835	115.277		614.862	-101.952
741.883	109.219		614.914	-123.289
741.976	121.147		614.97	-174.16
741.996	120.779		615.026	-122.554
742.088	113.666		615.083	-110.468
742.181	114.317		615.178	-174.019
742.208	113.655		615.313	-214.289
742.474	3773.44		615.471	-147.626
742.861	111.188		615.576	-131.683
742.894	112.35		615.613	-100.28
742.938	132.505		615.65	-121.179
743.024	114.224		615.681	-128.743
743.236	122.303		615.76	-102.061
743.478	2454.65		615.821	-168.05
743.883	122.122		615.886	-123.176
744.368	293.504		615.93	-118.794
744.484	12629.1		615.974	-120.924
744.888	163.657		616.052	-129.014
745.271	295.131		616.116	-162.035
745.486	6115.54		616.185	-143.583
745.882	274.51		616.265	-248.43
746.458	6031.91		616.381	-198.931
747.159	282.743		616.478	-676.441
747.273	293.252		616.564	-237.699
747.44	6520.76		616.645	-361.26
747.829	206.273		616.836	-132.32
748.216	216.284		617.095	-214.353
748.45	4778.46		617.145	-222.542
748.834	144.778		617.268	-165.417
749.121	144.582		617.376	-173.16
749.231	150.022		617.479	-289.044
749.454	2025.21		617.547	-286.668
749.999	123.854		617.599	-280.434
750.11	130.632		617.654	-274.194
750.472	5279.24		617.696	-229.82
750.868	124.45		617.863	-122.05
751.01	117.347		617.92	-114.459
751.253	155.203		617.977	-122.757
751.474	2669.91		618.014	-119.561
751.876	115.917		618.078	-129.681
751.985	118.035		618.119	-128.787
752.101	120.097		618.153	-133.687
752.145	121.803		618.173	-135.012
752.267	129.619		618.269	-184.79
752.483	1532.63		618.377	-245.366
752.856	117.746		618.49	-205.962
752.906	116.511		618.585	-339.277
752.974	112.11		618.664	-130.672
753.017	112.411		618.724	-120.322
753.087	115.472		618.782	-134.072
753.143	114.913		618.808	-117.711
753.188	115.518		618.854	-140.695
753.283	129.496		618.884	-128.339
753.322	126.176		618.979	-134.649
753.488	569.566		619.04	-117.112
753.795	117.216		619.134	-159.616
753.918	113.298		619.298	-970.118
753.961	115.213		619.504	-148.326
754.063	119.689		619.588	-181.933
754.184	127.784		619.736	-135.337
754.31	141.481		619.764	-118.158
754.376	147.951		619.836	-122.767
754.507	2205.51		619.875	-119.825
754.914	121.336		619.994	-120.61
754.976	111.562		620.05	-133.203
755.01	122.891		620.126	-135.556
755.062	114.961		620.165	-124.842
755.175	150.936		620.307	-365.705
755.27	166.633		620.377	-647.903
755.51	1139.09		620.598	-176.766
755.917	122.03		620.716	-117.138
756.061	117.178		620.773	-108.607
756.194	139.724		620.798	-119.978
756.294	154.143		620.906	-115.745
756.399	149.483		621.004	-114.682
756.52	1667.76		621.075	-115.053
756.929	119.006		621.114	-113.38
757.002	113.668		621.376	-409.67
757.054	113.239		621.545	-120.478
757.086	118.475		621.598	-125.243
757.208	133.891		621.662	-121.883
757.288	147.679		621.718	-124.309
757.391	134.866		621.752	-149.405
757.523	832.441		621.798	-110.867
757.946	116.014		621.86	-124.247
757.998	125.267		621.897	-121.981
758.054	118.995		621.929	-128.975
758.094	114.056		621.983	-111.702
758.176	115.435		622.045	-121.111
758.295	119.294		622.128	-124.714
758.504	934.652		622.264	-213.634
758.861	112.47		622.374	-342.323
758.896	109.267		622.552	-131.942
758.954	109.072		622.603	-112.475
758.993	112.388		622.681	-113.164
759.035	106.537		622.733	-109.792
759.063	111.904		622.786	-135.133
759.107	109.394		622.83	-114.425
759.167	117.83		622.86	-125.799
759.289	123.374		622.901	-115.69
759.504	413.256		622.936	-122.042
759.739	114.953		622.965	-113.758
759.76	118.534		623.011	-115.919
759.816	114.934		623.055	-126.139
759.896	117.958		623.081	-120.72
759.924	116.175		623.202	-1310.3
759.981	110.396		623.36	-227.621
760.012	112.34		623.463	-119.07
760.05	115.274		623.529	-110.343
760.136	114.78		623.571	-120.715
760.17	113.348		623.595	-128.87
760.245	115.686		623.683	-119.761
760.445	1190.37		623.791	-111.959
760.756	116.032		623.901	-117.341
760.795	114.068		623.998	-132.28
760.839	113.953		624.046	-144.023
760.913	113.902		624.21	-387.978
760.993	111.698		624.266	-279.857
761.046	113.352		624.465	-115.105
761.065	113.219		624.492	-116.831
761.109	111.512		624.562	-121.086
761.146	114.838		624.616	-144.95
761.175	117.028		624.638	-137.35
761.234	115.112		624.745	-117.772
761.448	591.802		624.778	-118.836
761.715	116.436		624.827	-107.196
761.775	117.468		624.875	-137.279
761.828	114.026		624.906	-117.133
761.877	113.939		624.963	-121.69
761.909	115.205		625.011	-142.024
761.988	116.299		625.052	-110.899
762.028	119.598		625.099	-112.522
762.316	157.542		625.216	-701.698
762.437	6443.42		625.46	-115.877
762.845	127.584		625.499	-116.054
762.886	118.011		625.528	-112.699
763.127	153.405		625.566	-120.471
763.224	159.173		625.619	-113.364
763.318	150.053		625.685	-123.056
763.439	3162.58		625.722	-123.405
763.823	121.974		625.811	-143.525
763.921	113.168		625.863	-113.104
764.124	126.541		625.915	-133.801
764.253	137.165		625.958	-127.987
764.45	3659.95		625.988	-131.624
764.857	117.698		626.018	-114.184
764.918	111.821		626.05	-116.669
765.01	116.975		626.076	-129.887
765.122	121.591		626.227	-216.982
765.254	129.818		626.29	-305.155
765.455	1615		626.493	-177.885
765.809	121.832		626.578	-111.899
765.874	123.392		626.656	-133.439
766.338	203.027		626.708	-148.814
766.468	10233.5		626.748	-114.855
766.876	145.377		626.776	-157.107
766.97	125.615		626.899	-116.326
767.262	215.934		626.961	-126.944
767.471	5108.35		626.988	-134.403
767.878	132.684		627.056	-133.11
768.152	137.923		627.089	-147.516
768.279	162.53		627.11	-141.697
768.477	1876.18		627.299	-410.007
768.842	123.961		627.49	-131.25
768.915	120.192		627.612	-114.494
769.01	119.849		627.647	-122.516
769.054	122.897		627.675	-122.748
769.181	125.31		627.739	-113.778
769.287	127.426		627.795	-108.29
769.481	596.529		627.866	-149.287
769.665	131.836		628.003	-127.209
769.74	132.64		628.098	-218.895
769.797	128.753		628.148	-119.43
769.824	129.913		628.3	-316.683
769.929	117.398		628.465	-130.263
769.96	124.165		628.567	-129.642
770.002	115		628.619	-108.079
770.062	112.582		628.656	-121.376
770.088	113.738		628.724	-168.126
770.178	118.854		628.804	-128.353
770.301	128.301		628.835	-118.944
770.502	1356.94		628.877	-134.465
770.883	118.805		628.901	-132.772
770.91	118.315		628.976	-104.092
770.945	116.239		629.031	-114.729
771.02	114.367		629.064	-109.718
771.08	119.195		629.123	-131.347
771.151	118.193		629.156	-116.693
771.174	117.677		629.312	-384.429
771.308	123.636		629.46	-123.731
771.507	830.155		629.492	-119.259
771.92	116.494		629.577	-115.655
771.979	116.689		629.644	-122.436
772.056	115.041		629.684	-140.252
772.507	3732.61		629.765	-101.624
773.02	115.236		629.862	-125.335
773.504	1904.07		629.906	-123.896
773.848	134.932		629.921	-124.984
774.475	11992.4		629.988	-101.239
774.885	168.498		630.055	-123.307
775.244	254.501		630.076	-119.559
775.477	6396.36		630.141	-107.481
775.882	148.755		630.171	-113.512
775.988	119.996		630.313	-279.677
776.167	165.363		630.494	-178.144
776.485	4039.03		630.522	-185.245
776.965	116.56		630.646	-106.486
777.079	121.905		630.708	-117.223
777.157	129.735		630.756	-124.733
777.186	128.661		630.807	-102.726
777.355	148.943		630.919	-140.65
777.491	1537.88		630.956	-120.407
777.846	116.034		630.98	-132.453
777.904	118.096		631.029	-130.088
777.998	112.866		631.053	-114.891
778.097	117.142		631.097	-119.116
[truncated: 2,002 more rows]

## Sheet: Supplementary Figure 2b
Fresh-frozen			PFA/GA
X-axis	Y-axis		X-axis	Y-axis
m/z	Signal Counts		m/z	Signal Counts
499.908	115.513		499.921	-124.205
499.941	100.21		499.976	-128.497
499.974	119.993		500.04	-123.156
500.008	102.259		500.197	-1227.8
500.16	282.764		500.274	-225.171
500.247	209.574		500.308	-194.104
500.312	114.137		500.448	-142.824
500.393	108.655		500.511	-140.292
500.525	102.787		500.532	-141.442
500.565	106.994		500.598	-115.14
500.606	140.742		500.631	-116.126
500.645	106.502		500.678	-116.685
500.837	151.64		500.743	-140.423
500.915	121.464		500.771	-117.054
501.171	278.498		500.864	-121.119
501.249	127.36		500.956	-115.702
501.277	124.243		501.016	-121.639
501.322	113.604		501.053	-131.953
501.38	141.177		501.089	-122.079
501.49	134.795		501.208	-1012.42
501.641	105.585		501.289	-223.153
501.734	104.641		501.422	-130.884
501.766	123.192		501.455	-105.612
501.807	119.365		501.574	-106.142
501.867	104.561		501.607	-117.848
502.067	111.708		501.673	-122.667
502.113	155.129		501.721	-113.344
502.173	210.397		501.806	-125.99
502.265	121.812		501.822	-147.288
502.306	104.118		501.873	-126.996
502.413	100.724		501.92	-124.586
502.546	107.059		501.966	-140.09
502.605	120.535		502	-109.359
502.66	132.384		502.11	-133.04
502.737	135.305		502.207	-593.595
502.78	141.869		502.301	-247.567
502.825	106.457		502.368	-133.612
502.871	120.318		502.427	-150.674
503.031	113.766		502.459	-160.606
503.091	101.05		502.531	-145.96
503.184	168.794		502.693	-120.862
503.25	132.257		502.764	-133.877
503.279	113.994		502.911	-142.435
503.691	102.772		503.003	-131.861
503.737	118.147		503.038	-103.507
503.762	108.658		503.078	-116.591
503.891	100.642		503.121	-142.497
504.148	165.239		503.215	-383.976
504.192	136.2		503.301	-159.625
504.267	113.723		503.416	-111.921
504.303	146.828		503.571	-125.918
504.37	114.717		503.615	-125.245
504.557	112.029		503.87	-122.087
504.697	115.005		503.908	-136.187
504.888	146.189		503.965	-128.213
504.917	134.376		503.997	-117.91
505.017	116.757		504.037	-102.218
505.096	127.79		504.104	-107.921
505.19	134.304		504.218	-211.771
505.208	133.02		504.318	-131.324
505.277	113.881		504.397	-129.768
505.311	116.707		504.53	-121.931
505.362	139.327		504.597	-104.418
505.446	206.574		504.737	-124.654
505.504	103.546		504.824	-105.94
505.798	104.56		504.957	-100.025
505.971	103.326		505.004	-121.174
506.121	107.711		505.099	-109.352
506.263	1956.2		505.163	-136.089
506.345	212.02		505.242	-211.805
506.517	144.175		505.386	-129.954
506.706	102.576		505.571	-110.835
506.821	130.864		505.67	-145.429
506.853	107.983		505.704	-103.464
506.925	124.149		505.737	-116.974
507.024	110.633		505.838	-111.525
507.075	129.628		505.871	-118.589
507.139	126.409		505.885	-120.984
507.266	497.542		505.933	-123.497
507.346	120.056		506.005	-135.499
507.421	123.834		506.048	-160.322
507.532	160.681		506.105	-109.547
507.762	107.787		506.137	-145.629
507.875	162.866		506.189	-134.166
507.963	126.098		506.303	-625.505
508.096	105.146		506.473	-122.619
508.137	107.735		506.511	-133.005
508.158	127.971		506.578	-129.673
508.28	214.92		506.707	-121.04
508.346	139.147		506.762	-139.252
508.404	104.817		506.822	-118.071
508.618	115.704		506.859	-114.086
508.658	112.27		506.9	-117.894
508.806	106.804		506.979	-114.968
508.931	133.191		507.023	-128.209
509.147	118.084		507.094	-140.833
509.181	100.41		507.191	-174.136
509.223	127.658		507.295	-248.124
509.279	118.053		507.414	-121.948
509.328	139.341		507.535	-134.49
509.382	101.8		507.588	-106.816
509.422	102.348		507.642	-118.512
509.542	114.974		507.701	-118.168
509.575	127.841		507.73	-133.183
509.609	107.003		507.802	-113.179
509.716	105.68		507.829	-115.948
509.937	119.949		507.875	-131.999
510.071	121.299		507.898	-117.875
510.127	125.349		507.936	-124.954
510.277	109.765		507.993	-111.949
510.427	127.719		508.035	-125.953
510.729	139.838		508.078	-128.431
510.829	117.852		508.132	-136.415
511.116	195.787		508.219	-165.309
511.136	174.57		508.343	-335.757
511.266	117.315		508.426	-127.987
511.32	136.437		508.456	-130.87
511.425	147.462		508.51	-128.552
511.661	107.065		508.661	-117.796
511.843	120.991		508.701	-115.429
512.107	226.346		508.752	-105.246
512.167	167.295		508.818	-104.047
512.283	149.996		508.847	-110.783
512.387	114.906		508.913	-156.1
512.729	131.736		509	-122.989
512.776	102.614		509.052	-131.749
512.808	135.004		509.106	-141.638
512.951	107.246		509.226	-156.9
513.146	220.925		509.316	-171.318
513.189	156.465		509.336	-170.595
513.219	142.489		509.456	-116.968
513.299	139.072		509.61	-114.712
513.341	105.704		509.657	-110.871
513.389	116.278		509.803	-137.409
513.449	112.813		509.891	-121.392
513.583	112.8		509.914	-150.325
513.711	126.228		509.998	-101.243
513.912	130.247		510.038	-101.517
513.973	107.497		510.206	-171.826
514.027	113.863		510.221	-174.239
514.151	270.229		510.353	-124.095
514.229	148.193		510.394	-125.162
514.296	102.835		510.468	-104.461
514.336	114.049		510.522	-127.056
514.438	130.484		510.569	-137.157
514.561	132.803		510.658	-151.304
514.613	120.038		510.733	-131.578
515.016	127.824		510.795	-127.186
515.084	115.455		510.855	-145.875
515.161	392.167		510.883	-137.978
515.248	135.021		510.911	-115.029
515.274	128.899		510.956	-151.576
515.354	126.547		511.018	-108.558
516.168	375.565		511.118	-152.423
516.263	145.157		511.156	-230.477
516.371	216.379		511.231	-205.965
516.54	125.471		511.335	-131.439
516.62	147.926		511.374	-115.248
516.675	136.887		511.401	-128.718
516.81	124.241		511.452	-149.546
516.897	102.808		511.522	-149.622
516.978	110.88		511.581	-102.981
517.028	134.638		511.622	-109.397
517.073	100.561		511.648	-100.139
517.176	351.666		511.707	-139.854
517.264	121.103		511.78	-132.63
517.368	184.576		511.829	-137.31
517.451	100.023		512.016	-129.397
518.177	222.635		512.051	-110.039
518.283	135.711		512.175	-419.296
518.396	105.93		512.367	-165.573
518.551	119.245		512.468	-102.314
518.701	113.345		512.596	-151.014
518.87	110.718		512.717	-126.416
519.059	101.097		512.817	-103.008
519.185	161.166		513.012	-119.057
519.278	115.883		513.047	-110.414
519.323	119.713		513.184	-1089.57
519.43	135.833		513.407	-139.445
519.761	117.864		513.447	-141.32
519.793	119.152		513.476	-112.847
519.961	142.851		513.504	-103.97
520.191	126.379		513.59	-118.12
520.289	113.195		513.651	-101.054
520.677	122.897		513.697	-125.031
520.981	112.888		513.783	-139.057
521.022	105.822		513.915	-128.929
521.049	100.986		514.035	-129.636
521.089	105.193		514.189	-1115.34
521.19	127.584		514.376	-158.395
521.271	118.412		514.534	-122.814
521.781	104.85		514.615	-150.837
521.984	107.894		514.782	-117.696
522.124	130.383		514.876	-115.214
522.257	149.359		514.923	-133.783
522.308	125.736		515.007	-139.59
522.547	129.73		515.091	-129.918
522.594	100.419		515.199	-1453.92
522.621	109.826		515.482	-102.957
522.92	111.045		515.523	-124.261
523.087	134.983		515.691	-114.676
523.235	107.866		515.818	-129.596
523.281	135.968		515.854	-123.918
523.32	121.772		515.921	-118.655
523.667	106.93		515.994	-125.601
523.757	132.815		516.049	-123.008
524.082	118.445		516.203	-1156.1
524.156	132.327		516.41	-164.71
524.257	1093.14		516.477	-108.3
524.343	144.871		516.507	-132.566
524.432	117.828		516.715	-122.914
524.501	123.829		516.772	-111.827
524.523	127.17		516.814	-120.068
524.564	117.304		516.871	-100.244
524.815	132.238		517.035	-111.523
524.999	112.463		517.054	-122.328
525.07	156.715		517.209	-960.307
525.259	308.91		517.426	-124.895
525.361	125.493		517.468	-138.888
525.461	114.574		517.538	-129.002
525.51	122.272		517.565	-115.482
525.557	109.39		517.654	-102.211
525.788	111.182		517.695	-101.339
526.027	128.039		517.729	-143.383
526.094	119.382		517.776	-103.689
526.142	102.35		517.818	-116.75
526.216	137.494		517.884	-109.706
526.264	126.916		517.952	-103.263
526.298	130.668		518.025	-132.376
526.558	137.059		518.21	-510.196
527.131	156.317		518.352	-121.168
527.259	104.306		518.406	-131.288
527.293	125.776		518.437	-146.882
527.681	105.187		518.736	-104.587
527.777	105.562		518.803	-120.083
527.974	118.143		518.864	-148.548
528.146	161.184		518.96	-124.235
528.246	1019.61		519.053	-141.563
528.329	143.864		519.223	-354.718
528.395	130.065		519.326	-159.195
528.439	146.258		519.423	-119.278
528.492	122.488		519.452	-116.784
528.507	120.734		519.488	-145.827
528.65	105.49		519.527	-125.87
528.732	105.373		519.547	-121.992
528.8	100.359		519.702	-122.992
528.834	128.06		519.939	-113.325
528.857	150.288		519.985	-140.166
529.073	104.057		520.014	-134.497
529.107	187.02		520.061	-115.787
529.163	179.787		520.13	-135.606
529.25	280.914		520.218	-199.224
529.316	155.23		520.314	-137.146
529.36	145.863		520.385	-142.024
529.51	109.122		520.495	-111.984
529.638	125.258		520.522	-103.305
530.111	142.627		520.598	-115.902
530.177	173.245		520.651	-130.665
530.261	166.671		520.765	-111.778
530.313	128.233		520.934	-124.038
530.617	107.334		521.05	-115.589
530.644	120.707		521.122	-146.351
530.84	132.871		521.239	-175.823
531.149	178.939		521.305	-170.026
531.261	117.582		521.372	-134.504
531.283	118.778		521.425	-120.6
531.328	105.972		521.538	-103.26
531.424	108.885		521.592	-110.879
531.533	101.172		521.667	-123.893
531.684	116.948		521.734	-121.639
532.113	170.48		521.777	-127.504
532.149	149.163		521.823	-105.223
532.276	164.823		521.85	-100.731
532.341	102.275		521.904	-102.933
532.568	137.39		521.945	-101.693
532.779	107.09		522.04	-118.314
533.067	110.328		522.133	-133.799
533.127	143.909		522.215	-148.047
533.154	144.889		522.295	-155.974
533.202	141.84		522.333	-151.526
533.252	118.573		522.444	-132.655
533.292	118.529		522.501	-107.403
533.327	135.21		522.535	-131.194
533.382	104.203		522.582	-106.796
533.615	101.206		522.711	-130.688
533.69	145.716		522.859	-145.439
533.931	125.537		522.921	-123.885
534.143	146.796		522.962	-117.925
534.159	126.62		523.057	-105.155
534.292	698.691		523.145	-137.177
534.379	166.313		523.237	-155.386
534.452	132.044		523.299	-158.13
534.538	131.565		523.402	-118.337
534.789	127.417		523.466	-125.292
534.963	149.06		523.514	-122.117
535.169	136.837		523.609	-137.357
535.201	139.298		523.68	-114.364
535.297	307.12		523.73	-128.731
535.366	121.396		523.943	-108.96
535.482	114.78		524.008	-100.835
535.537	117.433		524.041	-127.095
535.57	134.141		524.056	-125.514
535.99	109.79		524.106	-142.094
536.018	102.895		524.209	-145.664
536.053	118.597		524.294	-1020.9
536.173	134.907		524.437	-127.22
536.304	181.435		524.472	-118.384
536.448	204.136		524.531	-132.454
536.465	198.474		524.634	-129.138
536.746	104.706		524.658	-113.684
536.966	105.169		524.691	-129.09
537.049	108.514		524.723	-134.156
537.118	106.355		524.781	-117.359
537.16	113.582		524.813	-140.557
537.288	136.734		524.857	-133.666
537.317	125.395		524.886	-118.604
537.372	143.549		524.934	-118.683
537.471	152.285		525.028	-113.786
537.654	100.892		525.063	-130.513
537.751	102.915		525.222	-162.367
537.806	109.976		525.297	-287.445
538.033	122.815		525.366	-127.638
538.15	105.459		525.402	-124.534
538.259	127.762		525.51	-118.499
538.467	102.23		525.534	-160.55
538.693	127.278		525.66	-122.006
538.764	133.038		525.785	-150.552
538.814	160.709		525.994	-100.879
539.053	123.251		526.062	-116.404
539.086	112.269		526.125	-143.906
539.218	119.462		526.158	-134.368
539.582	115.596		526.215	-146.987
539.618	121.199		526.267	-130.582
539.693	101.267		526.292	-129.947
539.825	126.779		526.382	-144.217
539.927	100.134		526.421	-141.761
539.955	105.168		526.476	-125.146
540.009	225.144		526.511	-114.4
540.176	102.087		526.566	-106.284
540.245	100.05		526.627	-127.569
540.479	102.337		526.701	-146.257
540.556	119.729		526.784	-114.441
540.99	147.749		526.885	-121.442
541.28	105.798		526.962	-106.864
541.356	123.25		527.004	-137.561
541.397	132.091		527.113	-184.431
541.584	113.81		527.172	-194.294
541.653	107.022		527.341	-405.399
541.78	146.273		527.435	-139.239
541.799	151.477		527.492	-103.045
541.957	104.812		527.588	-103.81
541.993	134.264		527.854	-139.024
542.282	114.641		527.915	-104.276
542.371	109.177		528.008	-156.517
542.474	143.975		528.061	-128.59
542.524	102.591		528.163	-213.161
542.62	106.516		528.284	-259.381
542.676	104.675		528.376	-144.882
543.132	124.864		528.408	-142.725
543.229	102.903		528.488	-101.492
543.34	103.653		528.645	-123.149
543.54	125.611		528.693	-115.349
543.921	110.273		528.837	-119.779
544.136	131.729		529.028	-135.027
544.244	161.855		529.08	-139.115
544.322	108.034		529.177	-401.827
544.383	146.582		529.357	-138.111
544.399	137.406		529.417	-104.171
544.441	145.352		529.474	-123.517
544.558	106.285		529.499	-133.514
544.655	110.302		529.553	-119.174
545.138	123.253		529.597	-142.525
545.161	130.132		529.662	-102.207
545.25	105.434		529.69	-101.977
545.285	119.06		529.779	-130.003
545.465	124.172		530.178	-368.762
545.616	133.398		530.318	-146.023
545.971	107.665		530.383	-115.383
546.041	103.04		530.434	-105.721
546.069	100.82		530.489	-158.304
546.166	109.121		530.6	-123.586
546.221	105.965		530.797	-121.123
546.277	103.45		530.94	-143.903
546.741	163.966		530.981	-121.762
546.924	125.771		531.023	-140.818
547.13	141.503		531.063	-140.379
547.227	127.958		531.186	-672.379
547.269	127.007		531.44	-109.689
547.3	117.291		531.631	-119.303
547.375	140.545		531.843	-123.846
547.487	150.846		532.021	-124.599
547.77	157.598		532.113	-142.546
547.838	161.208		532.188	-471.781
547.909	121.099		532.273	-161.111
547.998	107.11		532.406	-122.312
548.158	114.69		532.528	-116.518
548.227	123.843		532.706	-126.485
548.25	110.311		532.773	-125.103
548.28	120.755		532.933	-100.94
548.326	119.19		532.974	-101.025
548.401	106.77		533.001	-115.26
548.818	101.114		533.197	-356
549.2	131.422		533.295	-151.849
549.255	150.842		533.324	-159.543
549.321	125.695		533.384	-123.798
549.403	107.693		533.461	-125.667
549.43	101.138		533.508	-101.521
549.564	131.478		533.645	-111.967
550.02	135.887		533.673	-110.29
550.104	124.447		533.71	-141.029
550.21	111.128		533.741	-103.847
550.261	109.117		533.769	-103.693
550.315	151.948		533.967	-139.005
550.356	119.99		534.016	-102.246
550.634	129.368		534.084	-115.888
550.731	126.08		534.197	-228.109
550.836	105.472		534.318	-275.97
550.892	108.647		534.42	-115.128
551.199	110.588		534.45	-127.174
551.31	107.117		534.49	-125.942
551.416	141.445		534.694	-121.005
551.714	104.047		534.777	-123.352
551.924	108.335		534.839	-114.526
551.951	104.091		534.949	-103.882
552.014	122.455		534.976	-101.791
552.091	106.413		535.052	-125.324
552.233	2795.22		535.105	-129.563
552.322	305.54		535.211	-184.626
552.463	115.767		535.359	-186.588
552.686	145.179		535.484	-133.198
552.766	130.283		535.546	-123.371
552.782	119.568		535.561	-128.336
552.836	135.703		535.718	-115.832
552.869	126.86		535.801	-120.537
553.02	125.284		535.889	-140.892
553.076	111.93		535.907	-124.067
553.151	144.403		535.979	-110.438
553.236	820.109		536.013	-132.172
553.326	127.655		536.224	-192.561
553.397	136.27		536.349	-153.695
553.472	107.36		536.417	-137.382
553.556	112.068		536.518	-312.024
553.626	102.584		536.552	-339.849
553.654	108.923		536.6	-337.946
553.752	102.142		536.735	-108.951
553.937	184.015		536.763	-109.385
554.152	137.514		536.876	-119.692
554.241	220.459		536.921	-127.139
554.339	103.316		537.079	-119.753
554.373	128.24		537.113	-123.048
554.42	162.538		537.195	-530.514
554.534	119.464		537.279	-145.224
554.954	116.441		537.323	-139.297
554.982	106.08		537.428	-136.552
555.024	101.693		537.535	-418.971
555.066	100.259		537.595	-144.129
555.113	121.781		537.665	-189.005
555.233	117.928		537.773	-128.105
555.751	104.359		537.789	-124.702
555.856	130.582		537.822	-112.925
556.268	598.139		537.938	-124.171
556.353	127.186		538.029	-104.738
556.388	132.868		538.084	-102.434
556.605	115.171		538.198	-167.664
556.983	106.467		538.266	-148.265
557.089	149.884		538.36	-121.095
557.269	266.478		538.409	-124.846
557.35	134.88		538.437	-139.399
557.76	138.02		538.52	-276.137
557.852	107.641		538.547	-284.785
557.922	112.258		538.745	-104.426
558.006	100.994		538.773	-108.139
558.276	127.44		538.849	-135.327
558.367	112.531		538.944	-146.971
558.497	107.617		538.979	-107.962
558.904	105.259		539.062	-105.592
559.12	136.401		539.103	-105.743
559.29	129.295		539.143	-141.642
559.367	103.305		539.204	-145.774
559.549	126.226		539.23	-150.039
559.592	100.713		539.399	-131.942
559.662	112.545		539.428	-119.592
559.774	112.622		539.477	-158.016
560.295	111.284		539.525	-142.273
560.373	135.307		539.646	-140.049
560.434	113.145		539.724	-110.279
560.533	111.038		539.806	-109.422
560.653	139.586		539.84	-155.747
561.081	102.15		539.903	-110.15
561.299	124.24		540.055	-302.102
561.45	178.15		540.152	-150.109
561.685	136.221		540.205	-149.017
561.862	124.995		540.283	-203.924
562.06	126.785		540.42	-139.179
562.094	102.015		540.469	-105.877
562.317	145.078		540.496	-113.19
562.467	141.994		540.669	-144.333
563.254	135.394		540.71	-130.519
563.316	124.641		540.943	-173.033
563.462	151.98		541.203	-126.893
563.621	119.053		541.288	-137.932
563.663	122.434		541.347	-118.368
564.281	126.066		541.406	-116.924
564.341	123.725		541.431	-112.367
564.491	189.475		541.525	-116.985
564.785	105.203		541.628	-104.005
564.884	113.258		541.698	-100.864
565.236	105.71		541.745	-130.266
565.277	116.949		541.791	-120.043
565.306	105.84		541.836	-118.976
565.37	133.434		541.861	-119.04
565.493	121.196		541.903	-119.274
565.541	120.922		541.93	-121.999
565.765	156.37		541.975	-114.318
565.857	124.438		542.03	-125.038
566.083	122.838		542.054	-125.033
566.226	113.383		542.082	-120.391
566.266	110.048		542.158	-137.316
566.294	113.683		542.221	-132.295
566.357	131.53		542.297	-118.249
566.507	101.466		542.314	-118.294
566.712	144.033		542.359	-131.328
566.931	100.519		542.403	-116.569
567.085	137.252		542.485	-101.835
567.511	100.78		542.52	-118.417
567.723	110.541		542.561	-116.117
567.83	159.355		542.604	-124.928
567.871	130.505		542.637	-106.221
567.963	100.896		542.673	-120.866
568.071	147.671		542.707	-104.008
568.228	228.805		542.734	-103.638
568.298	157.564		542.804	-128.415
568.373	106.376		542.87	-121.124
568.402	102.778		542.902	-125.461
568.444	109.101		542.938	-113.145
569.227	129.457		542.97	-124.099
569.419	247.213		542.991	-133.312
569.761	107.534		543.031	-123.239
570.172	103.442		543.072	-141.662
570.243	105.8		543.127	-194.25
570.427	112.683		543.216	-131.943
570.512	158.16		543.258	-127.257
570.865	154.747		543.316	-221.445
570.935	144.658		543.393	-129.314
571.144	134.133		543.515	-127.421
571.249	249.187		543.633	-104.064
571.341	125.394		543.661	-106.332
571.731	148.662		543.813	-113.985
572.254	126.459		543.847	-126.156
572.307	126.847		543.903	-144.34
572.333	132.916		543.987	-141.581
572.457	128.678		544.054	-131.024
572.604	120.695		544.168	-149.103
572.819	119.171		544.252	-130.371
572.911	122.346		544.323	-135.335
573.172	142.695		544.363	-122.105
573.276	311.604		544.4	-115.932
573.335	258.177		544.432	-130.452
573.373	149.616		544.471	-145.474
573.934	103.101		544.526	-118.89
574	126.029		544.548	-120.927
574.288	187.932		544.57	-129.884
574.332	156.307		544.611	-124.128
574.674	108.983		544.979	-116.361
575.086	106.315		545.06	-111.897
575.291	118.667		545.119	-173.763
575.485	102.776		545.157	-193.432
575.528	105.595		545.239	-135.154
575.784	118.737		545.32	-119.295
576.126	103.134		545.361	-120.026
576.155	107.853		545.392	-115.592
576.197	101.73		545.538	-137.041
576.283	122.327		545.606	-121.057
576.404	116.797		545.816	-124.634
576.475	115.014		545.85	-109.161
576.619	121.8		546.017	-116.568
576.945	139.708		546.158	-181.545
577.095	104.67		546.283	-171.504
577.284	113.654		546.4	-175.43
577.523	104.195		546.466	-131.603
577.666	105.82		546.661	-125.074
578.022	108.062		546.717	-122.999
578.289	123.803		546.766	-108.609
578.373	144.53		547.03	-106.757
578.436	107.947		547.172	-185.607
579.008	106.228		547.357	-176.751
579.201	126.623		547.415	-122.444
579.271	123.962		547.58	-141.968
579.307	114.89		547.687	-134.406
579.414	120.499		547.745	-146.035
579.508	103.179		547.884	-115.791
579.702	124.139		548.021	-127.631
580.036	108.261		548.045	-119.287
580.208	137.309		548.099	-112.497
580.265	116.21		548.134	-147.463
580.315	133.297		548.172	-157.422
580.365	110.462		548.262	-176.231
580.401	118.222		548.347	-152.632
580.515	116.002		548.572	-106.705
580.594	107.824		548.628	-112.622
581.144	118.242		548.827	-150.641
581.267	129.776		548.906	-105.159
581.481	111.871		548.975	-113.635
581.681	101.187		549.017	-104.04
581.746	122.936		549.177	-152.098
581.904	127.406		549.344	-172.144
582.275	137.214		549.473	-124.662
582.32	153.216		549.497	-116.714
582.355	112.337		549.671	-100.255
582.75	143.916		549.817	-164.857
582.784	112.863		549.866	-100.546
583.085	108.58		549.962	-143.425
583.143	153.006		550.074	-101.412
583.17	135.776		550.148	-136.823
583.229	104.052		550.174	-139.249
583.269	114.732		550.214	-137.173
583.309	138.466		550.297	-144.686
583.367	139.062		550.323	-144.965
583.529	138.002		550.414	-126.125
583.624	120.315		550.449	-145.371
584.175	103.392		550.472	-123.271
584.225	117.217		550.534	-102.097
584.298	120.442		550.757	-110.981
584.348	144.803		550.833	-121.024
585.007	121.74		550.868	-117.415
585.145	123.245		550.902	-125.324
585.252	105.869		551.134	-134.376
585.28	105.769		551.199	-130.579
585.323	120.433		551.334	-178.387
585.496	102.288		551.421	-109.755
585.582	108.025		551.457	-105.627
586.164	119.57		551.501	-124.463
586.336	115.019		551.537	-167.701
586.394	114.166		551.682	-127.354
586.918	105.745		551.774	-100.889
587.343	122.699		551.838	-129.418
587.407	108.063		551.88	-123.201
587.45	117.872		552.005	-123.102
587.566	109.194		552.039	-100.965
588.166	156.362		552.067	-109.906
588.242	105.513		552.105	-121.133
588.318	120.576		552.272	-532.914
588.372	106.941		552.363	-158.198
588.869	130.493		552.475	-156.444
589.149	110.137		552.548	-132.289
589.297	117.316		552.571	-138.165
589.375	132.191		552.639	-104.037
590.144	101.576		552.814	-130.561
590.18	122.578		552.843	-157.995
590.309	131.563		552.89	-101.624
590.357	119.776		552.952	-147.176
590.383	129.553		552.982	-125.137
590.496	144.351		553.063	-149.659
590.555	116.607		553.187	-1599.04
590.692	101.315		553.269	-403.742
590.83	151.4		553.375	-136.812
590.93	156.405		553.465	-146.99
591.168	101.65		553.539	-126.851
591.331	122.579		553.644	-101.321
591.406	119.172		553.695	-147.157
591.572	105.874		553.728	-105.254
592.272	121.342		553.865	-136.625
592.312	122.119		553.909	-178.702
592.518	126.134		554	-124.981
592.692	115.875		554.021	-117.689
592.786	109.498		554.085	-122.457
592.858	106.245		554.191	-421.018
592.901	102.168		554.271	-142.287
593.168	148.453		554.365	-117.11
593.217	111.842		554.425	-127.852
593.294	124.898		554.457	-128.811
593.364	129.666		554.699	-117.875
593.864	123.631		554.77	-128.531
594.13	116.499		554.871	-138.485
594.212	117.586		554.963	-135.012
594.249	118.841		555.019	-157.106
594.304	122.651		555.194	-166.018
594.724	110.809		555.321	-120.147
594.774	124.894		555.383	-133.382
595.148	171.436		555.504	-101.719
595.221	145.779		555.867	-100.336
595.302	115.551		555.909	-103.911
595.345	112.443		555.96	-129.452
595.506	114.678		556.029	-115.023
595.665	110.534		556.097	-166.148
595.738	106.641		556.181	-121.787
595.815	152.186		556.22	-129.129
596.192	122.464		556.299	-185.536
596.225	123.028		556.375	-129.817
596.267	129.371		556.409	-124.408
596.303	105.709		556.449	-144.77
597.157	141.997		556.534	-130.635
597.252	230.093		556.602	-120.1
597.579	107.366		556.624	-139.827
597.782	108.353		556.673	-127.289
598.063	139.652		556.735	-105.429
598.109	120.629		556.946	-107.311
598.249	123.372		557.022	-129.225
598.58	101.977		557.131	-151.725
598.639	110.154		557.197	-129.279
598.668	106.11		557.226	-132.981
598.776	142.01		557.31	-165.713
598.865	143.204		557.362	-178.187
599.016	101.668		557.432	-129.968
599.277	1234.18		557.478	-107.201
599.366	154.487		557.646	-108.454
599.466	136.749		557.695	-126.457
599.627	106.649		557.751	-120.776
599.722	123.276		557.767	-127.282
600.136	139.455		557.814	-114.382
600.173	120.799		557.905	-131.876
600.281	363.327		557.997	-101.381
600.367	115.592		558.053	-121.838
600.419	115.971		558.087	-125.982
600.474	124.608		558.132	-121.503
600.673	104.042		558.226	-123.797
600.827	117.189		558.273	-124.787
601.007	135.885		558.335	-143.97
601.219	116.803		558.385	-125.707
601.284	131.279		558.697	-143.301
601.375	119.833		558.728	-155.923
601.4	127.446		558.796	-122.95
601.569	121.021		558.873	-130.773
601.809	101		558.909	-101.62
601.954	135.735		559	-139.891
602.29	117.703		559.141	-194.923
602.336	119.078		559.244	-125.637
602.37	113.257		559.284	-119.088
602.409	113.951		559.314	-116.279
602.45	106.607		559.36	-115.508
602.522	100.562		559.417	-123.052
602.828	101.43		559.452	-140.21
602.881	152.916		559.898	-120.886
603.225	124.517		559.948	-106.801
603.264	111.923		560.004	-106.398
603.326	121.69		560.038	-151.561
603.514	102.303		560.13	-212.47
603.945	134.021		560.199	-134.835
604.062	116.623		560.249	-126.803
604.332	125.16		560.33	-122.25
604.397	123.07		560.35	-123.448
604.877	128.369		560.439	-106.274
605.075	101.714		560.495	-163.434
605.192	123.291		560.594	-100.759
605.29	134.718		560.854	-135.794
605.335	111.409		561.12	-168.831
605.379	117.988		561.136	-143.803
605.417	118.793		561.236	-124.914
605.455	109.445		561.353	-150.559
605.542	101.894		561.466	-101.861
606.039	112.582		561.494	-101.894
606.083	112.016		561.522	-107.002
606.192	128.254		561.578	-100.419
606.275	110.266		561.634	-104.991
606.307	121.771		561.691	-100.365
606.329	118.793		561.862	-111.394
606.369	116.237		561.916	-103.368
606.413	137.135		562.115	-122.655
606.443	131.984		562.144	-134.246
606.573	121.125		562.212	-135.534
606.88	138.014		562.265	-129.456
607.07	133.032		562.352	-136.705
607.192	120.602		562.444	-121.059
607.296	120.939		562.485	-140.782
608.167	136.862		562.514	-133.266
608.211	158.077		562.578	-147.237
608.278	124.194		562.756	-156.735
608.3	121.389		562.859	-127.147
608.394	106.541		562.934	-144.733
608.46	131.012		562.972	-110.287
609.215	174.276		563.161	-139.181
609.302	124.567		563.229	-130.597
609.44	120.076		563.371	-250.485
609.868	133.476		563.477	-117.239
609.932	106.223		563.509	-114.401
610.058	139.261		563.552	-145.32
610.1	117.586		563.612	-164.547
610.224	308.558		563.668	-117.637
610.34	130.981		563.694	-112.481
610.498	121.964		563.775	-119.182
610.63	126.354		563.902	-100.854
610.724	119.318		563.93	-104.647
610.812	111		563.958	-101.023
610.898	119.717		564	-103.717
610.929	125.532		564.029	-106.293
611.228	230.838		564.072	-149.978
611.327	120.914		564.123	-117.216
611.583	132.275		564.158	-124.425
611.78	101.562		564.255	-159.056
612.03	108.364		564.375	-214.283
612.127	120.499		564.535	-706.793
612.238	420.011		564.663	-135.384
612.361	115.826		564.769	-118.756
612.508	120.376		564.825	-157.924
612.559	103.922		564.883	-161.903
612.588	109.843		564.978	-112.72
613.014	106.972		565.057	-219.566
613.058	123.101		565.084	-214.41
613.242	212.208		565.217	-131.769
613.331	124.111		565.356	-231.279
613.382	106.953		565.418	-126.222
613.691	101.643		565.538	-297.484
613.808	104.061		565.715	-116.367
613.926	101.632		565.809	-116.371
614.252	194.793		565.919	-102.079
614.354	128.369		565.968	-123.084
614.402	210.906		566.051	-130.834
615.022	135.49		566.095	-142.17
615.259	128.669		566.135	-121.88
615.409	129.023		566.199	-135.429
616.241	123.152		566.274	-187.499
616.411	209.019		566.367	-195.562
616.463	257.866		566.463	-127.052
616.53	181.442		566.501	-139.85
616.561	211.057		566.54	-133.149
617.18	102.489		566.577	-148.038
617.271	255.287		566.837	-111.917
617.309	199.224		566.915	-151.402
617.44	282.423		567.173	-126.782
617.522	162.975		567.211	-124.755
617.711	108.457		567.247	-129.13
617.756	102.363		567.371	-201.187
618.08	103.371		567.439	-129.918
618.228	106.227		567.535	-209.94
618.273	137.803		567.566	-145.974
618.426	185.911		567.72	-118.636
618.536	184.942		567.735	-113.136
618.612	110.103		567.771	-107.542
619.18	157.525		567.819	-136.489
619.237	351.525		567.949	-137.487
619.429	160.017		568.011	-106.281
619.53	159.051		568.155	-136.773
619.808	109.862		568.283	-243.324
619.867	107.209		568.389	-135.925
620.133	102.252		568.513	-119.132
620.179	125.193		568.583	-142.496
620.242	156.857		568.698	-120.727
620.327	225.152		568.755	-168.246
620.54	126.601		568.887	-129.835
620.571	148.58		568.996	-125.586
620.754	100.779		569.106	-131.869
620.902	113.877		569.135	-155.197
620.997	153.048		569.282	-127.035
621.105	165.259		569.342	-117.877
621.183	194.831		569.371	-120.425
621.323	131.16		569.43	-124.996
621.405	108.055		569.498	-104.798
621.459	129.225		569.554	-117.196
621.605	112.553		569.618	-120.043
622.176	203.274		569.731	-115.804
622.25	148.113		569.748	-129.396
622.325	119.638		570.064	-107.669
622.375	126.045		570.121	-103.921
622.493	167.011		570.17	-132.315
623.063	121.812		570.206	-126.436
623.22	149.088		570.26	-127.086
623.27	144.311		570.318	-123.924
623.323	120.546		570.367	-116.114
623.404	104.516		570.404	-150.645
623.552	103.441		570.496	-120.548
624.116	102.094		570.603	-100.387
624.164	146.948		570.702	-102.785
624.221	152.573		570.901	-108.84
624.273	121.569		570.929	-106.902
624.309	131.78		571.029	-105.548
624.39	149.528		571.092	-114.45
624.709	110.964		571.114	-116.746
624.887	117.737		571.163	-127.978
624.946	110.147		571.193	-126.706
625.065	105.8		571.291	-991.245
625.23	207.14		571.437	-120.574
625.344	212.7		571.464	-117.514
625.887	133.57		571.505	-131.283
626.132	112.464		571.56	-120.459
626.236	190.384		571.581	-117.267
626.305	151.511		571.687	-127.758
626.331	161.125		571.718	-166.347
626.491	106.817		571.802	-114.015
626.574	125.956		571.817	-117.295
627.246	270.405		571.852	-101.333
627.343	200.722		572.015	-149.161
627.364	212.255		572.057	-123.966
627.405	137.474		572.118	-112.977
627.501	101.928		572.168	-118.122
627.57	123.057		572.292	-300.083
627.62	106.517		572.375	-128.863
627.829	105.711		572.408	-126.556
628.036	128.868		572.444	-123.627
628.132	135.075		572.599	-136.931
628.251	192.831		572.661	-100.544
628.317	130.177		572.76	-118.644
628.355	133.373		572.796	-124.068
628.405	108.576		573.052	-137.881
628.595	121.251		573.122	-128.612
628.639	142.422		573.172	-141.486
628.996	126.121		573.236	-129.314
629.2	161.473		573.294	-133.492
629.261	224.352		573.374	-134.292
629.334	140.853		573.412	-140.629
629.387	151.291		573.514	-102.701
629.451	102.273		573.549	-119.283
629.918	125.979		573.698	-101.363
630.183	111.731		573.804	-117.495
630.215	138.45		573.898	-100.346
630.268	154.533		573.961	-120.008
630.367	112.658		574.229	-129.04
630.418	116.017		574.269	-135.513
630.449	125.309		574.356	-127.677
630.851	106.837		574.378	-125.597
630.986	115.179		574.407	-125.414
631.194	101.059		574.45	-124.006
631.229	165.741		574.502	-121.698
631.278	141.764		574.549	-126.12
631.343	136.644		574.751	-103.636
631.417	113.696		574.794	-102.872
631.53	138.969		574.945	-160.483
632.261	142.194		575.069	-157.571
632.341	121.874		575.109	-220.424
632.405	144.858		575.179	-125.213
632.769	118.068		575.227	-122.032
633.291	113.889		575.251	-124.481
633.334	114.125		575.382	-156.276
633.361	113.495		575.458	-126.611
634.016	101.925		575.489	-117.914
634.046	115.968		575.533	-121.908
634.291	118.413		575.556	-121.06
634.354	158.43		575.662	-102.258
634.509	105.822		575.704	-126.273
635.189	118.16		575.99	-106.488
635.235	116.238		576.086	-161.589
635.279	155.441		576.192	-127.521
635.34	115.462		576.269	-154.928
635.373	115.472		576.384	-142.411
635.488	136.903		576.469	-136.409
635.736	104.684		576.681	-141.278
636.08	104.22		576.703	-162.279
636.187	133.493		576.816	-100.889
636.305	128.857		576.859	-114.197
636.543	123.173		577.157	-130.094
636.586	125.122		577.231	-129.106
637.024	100.491		577.373	-166.815
637.212	261.343		577.48	-118.631
637.329	115.387		577.552	-117.852
637.719	192.267		578.035	-154.257
637.818	100.668		578.156	-140.433
638.163	179.468		578.232	-135.707
638.224	190.799		578.366	-169.839
638.327	116.971		578.478	-164.625
639.171	174.107		578.552	-127.89
639.255	212.84		578.88	-138.88
639.438	103.729		579.057	-100.12
639.693	104.306		579.21	-238.726
639.821	127.9		579.368	-238.522
640.001	119.252		579.578	-114.6
640.16	219.334		579.62	-125.055
640.203	142.089		579.642	-107.6
640.256	193.852		579.766	-133.92
640.327	112.476		579.865	-120.799
640.417	113.453		580.005	-155.657
640.451	118.342		580.072	-100.375
640.549	112.802		580.227	-147.121
641.09	115.322		580.356	-189.402
641.167	165.046		580.424	-126.905
641.225	141.34		580.541	-126.822
641.26	180.81		580.681	-127.15
641.315	119.06		580.75	-127.092
641.428	134.109		580.801	-102.993
642.184	136.171		580.865	-142.892
642.224	140.086		580.994	-123.747
642.265	131.051		581.016	-136.308
642.323	103.519		581.083	-151.407
642.419	164.317		581.188	-865.549
642.543	125.28		581.306	-271.899
642.768	121.552		581.5	-123.801
642.835	103.344		581.533	-117.039
642.98	129.762		581.588	-105.302
643.185	129.134		581.639	-118.769
643.234	129.41		581.688	-102.636
643.433	137.171		581.774	-101.646
643.464	139.285		581.858	-113.228
643.527	106.877		581.93	-114.726
644.039	106.813		581.955	-132.744
644.218	128.649		582.003	-101.026
644.31	115.394		582.048	-136.364
644.347	116.518		582.101	-147.321
644.452	2156.02		582.192	-253.9
644.545	275.131		582.303	-137.929
644.713	108.268		582.361	-149.992
644.838	136.229		582.449	-117.262
644.958	114.204		582.486	-119.586
645.019	104.231		582.533	-149.945
645.087	127.17		582.72	-100.296
645.131	118.214		582.791	-108.321
645.168	111.408		582.956	-122.265
645.239	121.06		583.035	-107.391
645.454	834.341		583.202	-455.293
645.547	150.807		583.319	-139.591
645.654	115.988		583.376	-151.343
645.72	120.347		583.551	-104.413
645.803	113.302		583.587	-134.292
645.923	101.955		583.694	-107.051
646.037	121.714		583.83	-124.406
646.128	129.176		583.932	-140.076
646.173	116.446		583.996	-102.25
646.218	129.171		584.202	-154.578
646.258	118.315		584.314	-122.765
646.304	118.472		584.364	-129.508
646.459	255.019		584.419	-142.549
646.557	124.586		584.476	-130.106
646.686	127.031		584.633	-121.94
647.04	101.77		584.693	-132.664
647.146	102.63		584.779	-121.96
647.176	106.783		584.914	-102.093
647.22	110.344		585.015	-102.093
647.293	114.342		585.058	-100.978
647.415	2081.51		585.188	-119.916
647.505	271.326		585.23	-124.759
647.685	114.578		585.266	-123.589
647.773	120.277		585.283	-124.083
647.811	108.115		585.317	-121.529
647.946	115.895		585.357	-120.813
647.999	156.097		585.43	-144.211
648.1	114.319		585.503	-117.417
648.14	110.291		585.609	-144.793
648.197	147.476		585.74	-113.947
648.271	114.799		585.776	-103.608
648.418	755.616		585.804	-104.138
648.51	129.296		586.092	-109.352
648.604	110.274		586.184	-141.626
648.639	110.647		586.254	-128.856
648.801	128.184		586.307	-123.471
648.944	107.48		586.349	-120.198
649.005	114.915		586.392	-121.632
649.035	107.55		586.487	-136.026
649.125	143.732		586.608	-140.686
649.278	137.542		586.632	-125.153
649.324	115.546		586.73	-131.054
649.42	197.015		586.861	-124.703
649.579	107.617		586.904	-119.904
649.95	139.477		587.176	-114.772
650.092	147.598		587.241	-123.69
650.23	123.177		587.273	-129.79
650.273	144.478		587.294	-125.442
650.347	138.975		587.357	-135.161
650.435	124.085		587.394	-130.582
651.048	101.253		587.445	-127.539
651.171	144.632		587.789	-106.589
651.26	108.22		587.898	-147.86
651.374	132.032		588.027	-137.244
651.555	149.996		588.259	-159.866
652.087	151.456		588.336	-123.697
652.186	167.061		588.363	-124.392
652.319	119.1		588.427	-137.05
652.344	107.045		588.468	-157.38
652.548	107.988		588.532	-155.412
652.675	140.287		588.733	-131.572
653.171	156.075		588.947	-127.984
653.231	283.759		589.013	-109.896
653.792	100.775		589.122	-121.792
654.156	174.559		589.186	-133.859
654.184	148.139		589.27	-134.54
654.234	158.074		589.382	-183.513
654.317	122.378		589.462	-143.162
654.422	140.838		589.575	-105.997
654.46	101.063		589.618	-103.939
654.779	118.397		589.748	-100.943
655.149	178.682		589.898	-126.019
655.248	175.832		589.942	-114.572
655.288	129.163		589.993	-103.016
655.422	130.341		590.119	-123.462
655.788	126.851		590.171	-153.706
655.964	102.886		590.27	-136.494
656.151	196.482		590.369	-157.936
656.199	155.476		590.46	-133.056
656.251	162.664		590.537	-130.014
656.309	119.447		590.563	-133.731
656.366	121.011		590.605	-128.22
656.445	143.869		590.685	-110.828
656.679	105.898		590.742	-148.18
656.718	131.14		590.882	-140.468
657.09	104.355		591.046	-111.234
657.158	148.437		591.16	-112.915
657.212	154.451		591.204	-125.784
657.311	121.012		591.252	-131.941
657.438	214.479		591.405	-252.469
657.957	122.369		591.496	-141.118
658.213	146.528		591.548	-108.407
658.287	118.892		591.581	-114.726
658.351	108.91		591.618	-137.231
658.432	128.415		591.797	-128.881
659.008	102.943		591.955	-105.768
659.13	114.354		591.999	-106.981
659.182	152.02		592.158	-119.701
659.223	139.803		592.273	-161.68
659.249	138.378		592.4	-212.553
659.452	159.032		592.494	-113.827
660.251	125.198		592.567	-167.582
660.334	121.395		592.643	-155.607
660.378	117.764		592.793	-100.637
660.453	121.755		592.88	-104.325
660.929	101.656		593.039	-104.285
660.975	100.59		593.124	-120.591
661.113	100.795		593.17	-140.449
661.242	131.975		593.347	-239.319
661.326	169.179		593.4	-254.347
661.355	139.642		593.487	-115.409
661.44	115.299		593.573	-123.674
661.479	121.96		593.922	-117.291
661.662	106.295		593.952	-138.957
661.851	133.307		593.994	-112.885
661.884	113.368		594.037	-106.264
662.196	132		594.261	-150.784
662.379	131.811		594.391	-269.471
662.516	160.289		594.485	-123.037
662.571	120.486		594.562	-296.147
662.877	130.412		594.598	-268.872
663.34	114.691		594.696	-115.227
663.387	120.051		594.809	-152.395
663.472	128.523		594.843	-118.306
663.542	105.955		594.891	-129.522
663.991	132.777		594.948	-129.451
664.07	120.596		594.989	-132.393
664.326	200.011		595.099	-131.676
664.436	117.859		595.203	-751.749
664.556	116.481		595.4	-233.478
664.658	113.1		595.572	-141.157
664.88	123.543		595.665	-123.971
665.117	104.289		595.702	-104.344
665.262	130.914		595.731	-112.987
665.324	127.125		595.774	-116.483
665.5	101.387		595.826	-124.749
665.577	101.022		595.861	-117.199
665.699	101.781		595.943	-128.936
665.852	111.785		596.093	-119.987
665.935	146.01		596.208	-225.745
665.99	100.775		596.291	-142.28
666.036	100.267		596.386	-152.065
666.314	115.531		596.46	-125.817
666.336	115.39		596.527	-121.21
666.573	122.918		596.746	-100.465
667.174	154.019		596.788	-117.268
667.306	114.439		596.898	-122.499
667.508	101.165		596.978	-109.897
667.584	101.992		597.027	-123.193
668.184	177.963		597.046	-139.439
668.335	126.322		597.144	-138.96
668.44	121.126		597.215	-136.388
668.591	125.382		597.306	-591.733
668.919	106.151		597.495	-111.264
669.139	193.728		597.568	-139.175
669.166	151.609		597.665	-143.225
669.206	144.237		597.761	-105.51
669.24	167.654		597.871	-131.803
669.27	122.888		597.899	-116.941
669.335	149.457		597.957	-120.876
669.444	104.319		598.066	-105.162
669.595	102.976		598.127	-118.34
670.138	165.799		598.179	-124.891
670.178	148.098		598.311	-206.824
670.221	138.544		598.475	-154.73
670.287	116.774		598.632	-101.683
670.314	114.455		598.683	-119.132
670.353	116.693		598.779	-112.711
670.46	559.189		598.879	-110.897
670.572	119.302		598.923	-104.536
670.664	118.929		598.985	-125.321
670.701	105.39		599.055	-119.448
670.932	100.571		599.201	-156.452
671.024	105.743		599.32	-4426.98
671.189	156.109		599.634	-117.57
671.289	115.6		599.69	-112.873
671.437	321.371		599.779	-117.229
671.639	124.639		599.811	-122.075
671.701	112.049		599.854	-116.405
671.901	103.186		599.912	-117.546
672.009	114.793		599.95	-124.5
672.094	127.742		600.009	-120.272
672.139	145.354		600.043	-119.673
672.195	155.024		600.084	-117.691
672.456	475.125		600.12	-119.071
672.663	113.062		600.202	-147.164
672.717	116.528		600.323	-1322.05
672.762	114.1		600.546	-118.533
672.871	100.323		600.578	-115.491
672.91	117.596		600.617	-117.543
673.039	118.328		600.667	-104.425
673.075	111.86		600.749	-124.573
673.208	138.871		600.849	-118.453
673.305	125.334		600.874	-109.806
673.424	5891.77		600.908	-119.757
673.787	113.688		600.951	-116.136
673.849	135.794		600.99	-142.321
673.935	115.101		601.087	-120.299
673.969	111.79		601.131	-116.79
674.031	118.707		601.178	-120.273
674.056	119.201		601.325	-346.115
674.091	119.444		601.505	-115.77
674.125	120.136		601.569	-122.394
674.202	129.739		601.635	-124.038
674.427	2374.03		601.716	-111.055
674.763	111.182		601.795	-124.57
674.804	111.717		601.861	-105.167
674.824	113.544		601.92	-133.032
674.913	119.476		602.036	-117.754
674.959	114.573		602.079	-101.33
675.014	116.848		602.124	-127.76
675.059	109.992		602.149	-116.448
675.093	112.752		602.188	-116.387
675.15	112.213		602.238	-127.823
675.2	115.927		602.329	-138.57
675.229	117.875		602.452	-186.379
675.298	115.755		602.572	-148.492
675.435	1285.79		602.72	-100.365
675.661	115.143		602.808	-102.925
675.73	118.281		602.851	-127.489
675.79	121.888		602.91	-110.872
676.012	118.161		603.056	-111.163
676.068	126.13		603.163	-226.846
676.126	129.822		603.253	-138.21
676.209	119.991		603.355	-130.847
676.327	142.426		603.467	-119.029
676.438	395.897		603.5	-113.434
676.554	116.367		603.537	-101.892
676.61	112.356		603.663	-136.283
676.795	113.63		603.697	-104.631
676.874	137.671		603.814	-110.776
676.942	108.358		603.91	-146.998
677.05	102.591		603.96	-102.603
677.152	129.282		604.142	-140.103
677.212	116.713		604.166	-148.91
677.258	115.133		604.193	-146.782
677.317	115.053		604.252	-155.948
677.378	115.619		604.368	-135.851
677.441	133.319		604.461	-196.456
677.606	107.239		604.484	-216.782
677.661	123.383		604.646	-105.14
677.853	106.894		604.696	-134.126
678.116	112.195		604.727	-124.973
678.347	143.713		604.835	-104.916
678.448	118.161		604.906	-120.26
678.709	131.444		605.195	-148.917
678.866	135.958		605.275	-144.462
679.26	106.471		605.367	-227.087
679.336	114.228		605.478	-138.51
679.412	120.234		605.553	-113.675
679.593	118.953		605.756	-103.847
680.074	133.789		605.865	-134.711
680.273	136.26		605.923	-132.321
680.343	145.092		606.011	-115.842
680.43	128.299		606.037	-179.684
680.607	109.277		606.066	-169.814
681.149	109.552		606.115	-190.993
681.327	146.4		606.268	-158.073
681.414	127.714		606.412	-233.045
681.567	101.718		606.48	-122.788
681.606	117.336		606.511	-104.228
681.676	108.979		606.58	-124.476
681.893	106.679		606.72	-113.467
682.01	123.564		606.844	-117.386
682.249	104.816		606.861	-129.004
682.342	121.058		606.91	-104.283
682.371	108.388		607.042	-107.614
682.423	124.091		607.096	-126.522
682.444	138.723		607.143	-137.198
682.922	137.535		607.189	-128.86
683.155	123.138		607.267	-148.968
683.242	100.205		607.389	-234.872
683.447	217.911		607.518	-120.16
683.645	116.271		607.773	-101.374
683.738	110.14		607.992	-148.613
683.939	131.838		608.086	-133.802
684.173	159.312		608.105	-136.024
684.351	112.941		608.253	-215.042
684.449	134.254		608.382	-277.296
684.491	127.197		608.486	-118.395
684.686	103.856		608.54	-112.054
685.112	129.325		608.56	-112.542
685.14	150.822		608.586	-120.904
685.292	110.562		608.622	-101.897
685.376	115.376		608.74	-120.788
685.465	297.941		608.762	-118.158
685.702	123.443		608.865	-121.759
685.75	117.724		608.959	-107.13
686.037	100.311		609.009	-128.883
686.142	165.18		609.141	-125.226
686.175	131.089		609.183	-114.632
686.204	133.477		609.277	-190.233
686.273	110.08		609.374	-215.175
686.316	111.088		609.466	-120.335
686.467	195.014		609.575	-105.746
686.529	154.614		609.639	-132.54
686.837	138.108		609.787	-127.783
687.195	146.455		609.86	-121.619
687.273	130.325		609.941	-111.82
687.321	125.614		610.088	-109.158
687.38	117.692		610.167	-136.87
687.476	349.26		610.282	-238.418
687.58	306.205		610.37	-164.084
687.746	153.537		610.513	-106.669
687.773	148.783		610.558	-144.256
688.112	142.679		610.582	-141.256
688.192	153.098		610.674	-100.454
688.283	122.588		610.712	-133.08
688.346	122.158		610.798	-126.494
688.474	190.885		610.895	-112.682
688.543	193.043		610.933	-135.77
688.588	183.333		610.998	-131.716
688.629	153.994		611.056	-105.966
688.661	146.234		611.107	-129.911
688.713	183.867		611.291	-210.955
689.2	167.42		611.386	-157.482
689.281	142.182		611.487	-116.244
689.329	118.212		611.54	-107.225
689.371	149.438		611.59	-128.114
689.511	226.872		611.716	-105.354
689.612	134.848		611.805	-102.21
690.086	124.596		611.907	-105.439
690.187	122.704		612.12	-154.099
690.307	123.972		612.205	-122.681
690.333	118.93		612.314	-246.678
690.447	205.787		612.382	-139.299
690.624	113.526		612.449	-136.109
690.841	132.86		612.634	-122.661
690.912	111.205		612.847	-104.325
691.084	103.751		612.928	-126.191
691.22	123.867		613.074	-122.53
691.326	127.037		613.312	-220.077
691.347	112.708		613.443	-121.983
691.402	113.751		613.634	-118.03
691.446	128.096		613.685	-107.585
691.498	122.289		613.73	-105.415
691.615	106.306		613.891	-106.108
691.724	126.447		614.127	-106.639
691.952	133.971		614.176	-119.378
692.383	130.166		614.213	-133.941
692.456	118.075		614.314	-189.614
692.583	120.158		614.426	-207.608
692.637	120.546		614.774	-100.223
693.252	116.841		614.804	-115.608
693.284	118.973		614.833	-111.675
693.352	113.99		615.054	-119.429
693.389	115.571		615.183	-230.43
693.444	125.469		615.317	-155.732
693.614	108.624		615.443	-147.007
693.708	111.77		615.761	-102.963
693.81	127.48		615.952	-103.623
694.279	127.741		616.041	-116.899
694.343	116.371		616.121	-126.27
694.43	152.353		616.188	-154.814
694.599	118.66		616.267	-150.787
695.258	124.475		616.319	-154.437
695.405	514.839		616.468	-486.695
695.548	137.459		616.534	-542.071
695.797	117.384		616.806	-127.039
695.842	133.012		616.847	-152.761
696.055	100.827		616.89	-146.786
696.307	122.633		616.96	-142.992
696.408	244.958		616.988	-135.966
696.494	265.121		617.062	-154.674
696.596	116.931		617.137	-175.02
696.917	107.482		617.205	-139.086
697.048	128.955		617.25	-147.182
697.112	126.673		617.315	-152.617
697.167	134.531		617.369	-171.093
697.295	125.663		617.455	-381.241
697.418	238.671		617.505	-416.215
697.581	115.889		617.712	-147.208
697.654	114.505		617.73	-147.76
697.741	112.911		617.874	-168.672
697.779	112.383		618.002	-143.056
697.839	112.032		618.047	-116.378
697.865	109.275		618.076	-114.494
697.949	116.348		618.136	-127.498
698.02	116.063		618.165	-125.892
698.083	139.474		618.257	-136.741
698.198	119.57		618.375	-147.414
698.256	116.554		618.482	-376.224
698.31	117.501		618.57	-179.755
698.449	351.985		618.674	-134.629
698.605	129.352		618.718	-118.277
698.656	124.772		618.96	-118.651
698.74	112.258		619	-126.281
698.781	116.99		619.081	-142.284
698.811	113.931		619.12	-140.861
698.846	114.633		619.163	-122.521
698.941	114.626		619.286	-589.904
698.992	110.007		619.491	-198.477
699.014	110.433		619.58	-126.773
699.069	113.277		619.7	-108.652
699.104	114.29		619.751	-118.213
699.129	114.358		619.78	-114.377
699.191	117.398		619.856	-121.746
699.321	127.21		619.914	-119.154
699.438	2434.93		619.994	-120.383
699.815	132.202		620.076	-128.586
699.862	133.566		620.148	-115.524
699.963	135.552		620.288	-227.743
700.025	137.005		620.365	-189.402
700.12	138.378		620.587	-137.239
700.187	143.509		620.633	-157.614
700.229	143.853		620.838	-103.082
700.463	4324.03		620.942	-109.749
700.866	134.628		620.987	-117.756
701.194	153.585		621.031	-100.385
701.458	4447.99		621.101	-117.396
701.856	124.048		621.155	-129.944
701.947	114.413		621.256	-172.872
701.991	116.966		621.29	-169.374
702.105	132.601		621.362	-173.191
702.185	144.232		621.549	-141.093
702.466	2080.51		621.621	-210.964
702.858	114.773		621.763	-131.151
702.879	117.055		621.837	-155.11
702.985	116.065		621.926	-107.474
703.119	118.419		622.037	-102.175
703.189	120.114		622.126	-101.962
703.25	109.761		622.176	-121.31
703.471	622.24		622.262	-204.243
703.65	111.642		622.406	-214.083
703.683	109.607		622.487	-124.598
703.711	118.519		622.551	-111.221
703.759	108.705		622.613	-131.483
703.868	131.452		622.66	-158.431
703.931	130.97		622.77	-128.138
704.018	108.049		622.821	-156.385
704.193	118.974		622.917	-129.327
704.343	136.16		622.976	-136.165
704.478	220.755		623.089	-108.82
704.582	116.568		623.192	-404.55
704.632	130.615		623.274	-181.382
704.695	103.081		623.385	-165.059
704.805	109.382		623.652	-104.677
704.861	134.953		623.764	-164.518
705.062	128.817		623.837	-132.587
705.187	108.762		623.904	-106.66
705.28	120.305		623.963	-104.304
705.353	119.655		624.044	-121.19
705.491	121.684		624.105	-125.924
705.704	104.079		624.201	-156.211
705.789	125.678		624.265	-214.951
705.83	101.215		624.468	-118.533
705.893	102.413		624.493	-110.249
706.145	100.105		624.608	-160.392
706.184	140.598		624.816	-122.011
706.311	129.903		624.861	-117.702
706.357	120.736		624.935	-114.176
706.5	112.382		624.981	-131.68
706.815	136.835		625.031	-107.191
707.082	132.976		625.104	-117.486
707.297	105.556		625.208	-212.353
707.444	132.633		625.285	-202.284
707.668	131.365		625.477	-132.942
707.787	106.356		625.506	-121.398
708.126	131.231		625.625	-102.157
708.149	132.877		625.759	-101.588
708.279	122.845		625.946	-147.967
708.393	112.826		625.996	-104.984
708.436	127.242		626.141	-132.582
708.495	111.725		626.298	-242.468
708.564	108.295		626.428	-123.734
708.884	118.989		626.509	-141.766
708.972	100.928		626.65	-104.464
709.058	120.258		626.828	-101.112
709.292	113.462		626.964	-107.803
709.314	115.116		627.135	-137.888
709.359	119.011		627.292	-231.957
709.421	113.379		627.328	-239.325
709.448	115.664		627.466	-120.676
709.495	120.141		627.499	-117.444
709.667	106.205		627.557	-119.848
709.778	128.48		627.616	-102.618
709.936	104.147		627.974	-185.834
709.968	104.249		628.07	-198.787
709.999	104.033		628.231	-136.564
710.173	114.551		628.311	-239.869
710.282	116.374		628.4	-119.297
710.351	113.733		628.452	-125.4
710.428	112.748		628.482	-129.874
710.458	114.384		628.598	-101.215
710.56	123.07		628.827	-126.166
710.632	105.212		628.844	-116.963
710.87	112.662		628.896	-109.606
710.958	152.689		628.955	-114.479
711.17	103.884		629.199	-117.487
711.301	113.625		629.329	-297.119
711.321	113.538		629.433	-127.788
711.36	105.958		629.506	-100.383
711.479	211.85		629.599	-126.833
711.551	138.468		629.7	-115.481
711.693	102.225		629.915	-122.669
711.946	121.14		629.998	-102.954
712.164	155.595		630.198	-124.765
712.298	113.631		630.327	-189.447
712.357	117.29		630.485	-287.543
712.481	166.03		630.605	-168.391
712.541	133.576		630.826	-115.407
712.827	124.318		630.942	-155.056
712.986	127.966		631.011	-110.119
713.055	103.693		631.119	-211.681
713.166	109.507		631.235	-120.949
713.294	117.864		631.34	-167.546
713.353	110.163		631.488	-193.358
713.496	215.82		631.56	-153.294
713.595	112.612		631.832	-106.213
713.635	112.641		631.877	-103.431
713.678	111.706		631.935	-160.669
713.72	133.04		631.988	-127.791
713.922	163.808		632.131	-170.391
714.102	101.47		632.173	-152.421
714.165	108.755		632.274	-138.465
714.266	124.714		632.341	-134.82
714.35	117.938		632.379	-136.222
714.48	488.367		632.477	-197.42
714.682	119.6		632.53	-151.643
714.763	118.711		632.58	-119.331
714.871	121.163		632.607	-120.345
714.901	117.855		632.668	-105.733
714.92	135.156		632.742	-109.785
715.031	140.366		632.862	-101.574
715.089	108.358		633.108	-117.399
715.132	110.691		633.16	-130.042
715.181	112.806		633.242	-125.518
715.23	115.561		633.39	-171.03
715.3	115.683		633.502	-144.03
715.514	4733.86		633.57	-117.77
715.912	112.466		633.592	-118.037
716.04	117.914		633.757	-139.212
716.071	116.219		633.833	-104.217
716.344	149.643		633.914	-143.734
716.479	3719.8		634.029	-110.069
716.858	117.542		634.068	-142.397
716.91	110.848		634.123	-144.54
717.002	116.778		634.184	-132.3
717.095	114.816		634.257	-141.544
717.189	121.119		634.444	-301.76
717.261	126.419		634.591	-127.926
717.473	1746.97		634.655	-116.06
717.894	113.216		635.048	-134.483
717.952	114.869		635.111	-132.422
718.032	113.295		635.149	-105.995
718.125	119.461		635.263	-160.848
718.476	5422.97		635.331	-151.045
718.874	118.848		635.43	-234.72
718.999	116.332		635.489	-138.054
719.144	131.138		635.605	-120.542
719.245	137.773		635.724	-132.329
719.476	2372.07		635.882	-105.966
719.889	111.633		635.912	-105.558
719.934	111.407		636.002	-105.226
719.971	135.899		636.047	-102.591
720.1	113.05		636.143	-137.146
720.138	115.148		636.269	-214.726
720.21	116.832		636.417	-243.834
720.416	557.085		636.494	-126.024
720.476	615.684		636.594	-173.481
720.802	114.238		636.75	-107.984
720.845	114.249		636.787	-121.004
720.892	126.205		636.815	-121.553
720.956	121.61		636.834	-135.056
720.99	114.083		636.892	-110.981
721.016	124.43		636.93	-106.681
721.116	131.928		636.975	-104.65
721.177	119.481		637.014	-127.697
721.241	121.581		637.066	-138.721
721.292	120.71		637.157	-135.371
721.425	600.542		637.191	-136.017
721.642	126.836		637.264	-253.802
721.705	137.162		637.397	-175.962
721.755	150.236		637.496	-121.734
721.802	147.048		637.603	-138.013
721.852	148.881		637.695	-100.802
721.881	157.36		637.74	-103.979
721.949	163.303		637.867	-116.838
722.092	151.905		637.942	-129.059
722.129	153.33		638.016	-162.301
722.193	139.396		638.262	-247.024
722.262	135.096		638.452	-116.274
722.311	127.771		638.542	-124.854
722.447	1313.83		638.608	-154.945
722.673	150.682		638.692	-125.735
722.757	166.078		638.879	-118.904
722.785	164.31		638.909	-107.986
722.839	153.188		639.089	-109.117
722.861	151.283		639.151	-127.965
722.952	128.858		639.182	-119.447
723.028	171.387		639.266	-285.408
723.078	170.671		639.589	-157.479
723.13	169.035		639.69	-105.104
723.172	155.632		639.78	-110.586
723.2	147.97		639.953	-112.947
723.234	148.099		640.162	-130.941
723.336	128.053		640.265	-263.662
723.441	1518.24		640.457	-172.982
723.679	134.965		640.499	-120.435
723.75	152.587		640.607	-131.075
723.811	143.998		640.681	-113.747
723.907	106.435		640.778	-128.362
723.97	140.762		641.117	-101.778
724.001	130.228		641.199	-127.992
724.057	151.183		641.277	-225.512
724.1	150.43		641.492	-165.192
724.132	152.769		641.547	-121.326
724.203	139.54		641.598	-108.15
724.297	124.4		641.628	-101.949
724.454	1058.48		641.944	-103.766
724.705	131.895		642.034	-116.808
724.779	134.11		642.117	-121.893
724.947	114.638		642.176	-125.597
725.027	123.447		642.275	-204.442
725.087	118.634		642.488	-314.064
725.142	112.888		642.549	-250.02
725.186	116.468		642.575	-258.885
725.246	115.698		642.685	-138.872
725.319	119.318		642.734	-135.913
725.457	564.361		642.837	-137.089
725.724	120.788		642.884	-121.546
725.761	113.926		642.922	-110.13
725.813	112.952		642.961	-124.335
725.872	118.146		643.066	-140.396
725.967	118.996		643.149	-119.657
726	118.989		643.194	-131.462
726.35	159.392		643.286	-151.543
726.484	6128.89		643.502	-212.933
726.888	137.85		643.607	-150.246
726.994	116.48		643.688	-118.121
727.218	175.573		643.712	-115.746
727.484	3284.59		643.78	-115.75
727.883	144.875		643.828	-142.561
727.964	119.011		643.93	-102.498
728.154	163.854		643.976	-104.566
728.214	168.004		644.036	-100.549
728.246	168.338		644.088	-124.941
728.496	5960.23		644.129	-112.169
728.897	142.404		644.154	-109.61
728.981	130.09		644.292	-147.43
729.204	170.959		644.507	-5048.2
729.253	170.086		644.875	-117.665
729.499	3003.16		644.915	-118.999
729.896	125.113		644.958	-121.667
729.979	111.637		645.188	-213.789
730.008	117.713		645.508	-2136.22
730.146	132.341		645.845	-115.891
730.261	140.217		645.886	-119.184
730.502	1207.16		645.934	-121.292
730.905	112.852		645.978	-120.178
731.074	119.431		646.017	-125.728
731.11	118.1		646.29	-140.236
731.165	120.183		646.319	-141.462
731.185	119.675		646.512	-585.9
731.218	114.075		646.601	-254.478
731.293	116.731		646.715	-122.363
731.504	356.406		646.772	-118.313
731.755	121.336		646.796	-120.977
731.82	111.646		646.821	-119.901
731.884	112.086		646.856	-115.411
731.961	154.544		646.884	-114.833
732.049	127.889		646.947	-125.237
732.178	125.941		646.976	-118.269
732.268	108.678		647.045	-119.937
732.49	406.913		647.229	-136.904
732.67	113.304		647.468	-2728.42
732.709	118.26		647.853	-120.282
732.749	103.846		647.922	-115.857
732.801	121.099		647.963	-114.344
732.845	130.725		648.01	-124.087
732.926	115.185		648.248	-154.294
733.009	108.223		648.387	-359.947
733.19	124.989		648.47	-1059.81
733.249	120.793		648.776	-116.035
733.324	116.68		648.845	-114.921
733.488	198.631		648.91	-116.759
733.584	111.838		648.958	-116.302
733.637	124.755		648.986	-121.451
733.737	119.619		649.046	-122.503
733.771	128.282		649.127	-120.55
733.834	136.642		649.188	-122.656
733.923	101.352		649.266	-134.923
734.036	140.692		649.382	-169.655
734.065	121.003		649.474	-260.258
734.138	131.427		649.598	-116.316
734.234	108.383		649.659	-141.016
734.293	113.645		649.679	-159.38
734.327	115.713		649.727	-129.341
734.365	114.009		649.765	-114.685
734.387	114.547		649.796	-115.357
734.452	117.88		649.84	-127.971
734.484	119.24		649.877	-128.586
734.528	111.966		649.931	-125.327
734.582	103.293		649.949	-127.231
734.672	122.026		650.034	-115.65
734.763	124.324		650.064	-121.885
734.801	132.823		650.129	-124.127
734.855	112.829		650.173	-121.226
734.908	113.078		650.269	-157.171
734.968	117.63		650.401	-335.109
735.071	129.756		650.623	-130.244
735.177	121.319		650.69	-123.546
735.242	100.929		650.757	-107.215
735.282	124.856		650.807	-110.34
735.342	112.804		650.871	-138.371
735.383	112.003		650.911	-113.067
735.47	137.753		650.961	-117.354
735.532	118.741		651.024	-125.608
735.593	123.612		651.076	-111.933
735.684	121.894		651.133	-123.232
735.701	116.649		651.243	-179.402
735.764	125.904		651.31	-154.017
735.846	149.73		651.433	-195.799
735.934	107.896		651.547	-125.105
735.987	157.393		651.591	-141.412
736.071	113.58		651.631	-122.7
736.135	120.187		651.818	-102.253
736.183	121.384		651.855	-123.246
736.228	127.123		651.916	-113.596
736.303	114.74		651.944	-116.875
736.438	181.699		652.121	-100.325
736.56	114.053		652.17	-134.565
736.619	156.533		652.248	-217.309
736.684	120.945		652.399	-140.091
736.762	123.624		652.433	-137.666
736.82	119.104		652.504	-112.459
736.891	130.377		652.54	-129.614
737.005	117.414		652.607	-114.951
737.053	124.765		652.667	-105.594
737.118	119.784		652.766	-140.193
737.152	125.389		652.858	-126.417
737.198	119.771		652.955	-105.108
737.238	109.065		652.985	-104.16
737.323	114.895		653.069	-126.963
737.441	136.017		653.129	-127.486
737.563	103.597		653.252	-277.35
737.586	119.6		653.466	-115.979
737.681	113.346		653.699	-120.939
737.765	130.612		654.017	-104.735
737.819	100.907		654.247	-281.931
737.877	121.384		654.377	-134.486
737.973	115.643		654.457	-123.283
738.013	105.785		654.504	-157.662
738.054	114.507		654.557	-116.581
738.147	117.581		654.61	-112.132
738.204	117.479		654.716	-104.214
738.293	120.253		654.816	-133.034
738.34	117.217		655.042	-128.286
738.443	1337.97		655.111	-102.966
738.707	126.062		655.261	-334.575
738.735	125.769		655.471	-113.289
738.862	122.116		655.53	-124.114
738.965	118.616		655.923	-130.988
739	125.847		656.258	-303.905
739.061	115.777		656.384	-137.123
739.129	122.985		656.48	-133.84
739.193	119.052		656.524	-124.517
739.225	118.963		656.712	-139.152
739.251	117.921		656.844	-116.01
739.33	134.505		657.047	-141.539
739.445	616.794		657.268	-282.788
739.655	125.25		657.492	-217.444
739.719	110.601		657.626	-129.136
739.816	143.574		657.735	-134.842
739.861	123.097		657.794	-120.874
739.979	107.242		657.833	-110.108
740.013	114.43		657.915	-127.338
740.064	121.267		658.001	-102.727
740.134	118.628		658.046	-102.641
740.183	114.726		658.138	-100.674
740.225	109.927		658.272	-229.37
740.457	478.497		658.36	-142.413
740.624	114.983		658.519	-325.579
740.675	115.389		658.686	-112.804
740.732	117.262		658.739	-132.636
740.814	116.91		659.15	-121.557
740.953	161.988		659.28	-184.312
741.039	118.607		659.359	-133.059
741.114	117.54		659.51	-222.669
741.142	122.639		659.641	-164.922
741.192	108.454		659.86	-117.66
741.245	114.54		659.916	-136.254
741.465	238.09		659.974	-120.442
741.632	260.399		660.088	-122.613
741.724	151.568		660.23	-135.497
741.759	153.72		660.275	-146.738
741.835	115.277		660.426	-136.702
741.883	109.219		660.506	-149.956
741.976	121.147		660.606	-141.64
741.996	120.779		660.677	-122.518
742.088	113.666		660.722	-114.633
742.181	114.317		660.76	-113.827
742.208	113.655		660.828	-113.394
742.474	3773.44		660.997	-136.245
742.861	111.188		661.028	-127.993
742.894	112.35		661.192	-122.527
742.938	132.505		661.306	-141.593
743.024	114.224		661.378	-148.613
743.236	122.303		661.488	-162.273
743.478	2454.65		661.638	-132.696
743.883	122.122		661.691	-123.966
744.368	293.504		661.755	-147.987
744.484	12629.1		661.873	-125.801
744.888	163.657		661.908	-114.118
745.271	295.131		662.128	-126.927
745.486	6115.54		662.213	-130.327
745.882	274.51		662.245	-127.647
746.458	6031.91		662.309	-132.225
747.159	282.743		662.462	-224.898
747.273	293.252		662.634	-139.921
747.44	6520.76		662.695	-118.98
747.829	206.273		662.798	-119.636
748.216	216.284		662.837	-101.622
748.45	4778.46		662.964	-136.111
748.834	144.778		663.082	-118.016
749.121	144.582		663.154	-121.018
749.231	150.022		663.22	-116.53
749.454	2025.21		663.45	-189.421
749.999	123.854		663.533	-117.085
750.11	130.632		663.602	-122.216
750.472	5279.24		663.961	-130.653
750.868	124.45		664.067	-130.829
751.01	117.347		664.12	-166.342
751.253	155.203		664.16	-143.627
751.474	2669.91		664.281	-160.024
751.876	115.917		664.468	-451.431
751.985	118.035		664.62	-178
752.101	120.097		664.696	-129.226
752.145	121.803		664.727	-120.1
752.267	129.619		664.762	-123.846
752.483	1532.63		664.787	-114.691
752.856	117.746		664.825	-112.474
752.906	116.511		664.886	-122.799
752.974	112.11		664.94	-134.277
753.017	112.411		664.978	-104.48
753.087	115.472		665.086	-113.367
753.143	114.913		665.134	-122.688
753.188	115.518		665.213	-121.543
753.283	129.496		665.286	-132.786
753.322	126.176		665.455	-310.408
753.488	569.566		665.648	-135.979
753.795	117.216		665.728	-111.933
753.918	113.298		665.936	-132.863
753.961	115.213		666.073	-114.94
754.063	119.689		666.089	-118.377
754.184	127.784		666.146	-111.52
754.31	141.481		666.177	-124.692
754.376	147.951		666.224	-136.997
754.507	2205.51		666.268	-145.339
754.914	121.336		666.445	-174.126
754.976	111.562		666.496	-156.964
755.01	122.891		666.607	-148.476
755.062	114.961		666.642	-149.919
755.175	150.936		666.77	-100.45
755.27	166.633		666.809	-146.187
755.51	1139.09		666.87	-113.975
755.917	122.03		667.108	-132.274
756.061	117.178		667.237	-172.237
756.194	139.724		667.26	-173.196
756.294	154.143		667.378	-133.357
756.399	149.483		667.448	-131.791
756.52	1667.76		667.488	-139.325
756.929	119.006		667.61	-111.547
757.002	113.668		667.652	-119.368
757.054	113.239		667.684	-120.441
757.086	118.475		667.768	-122.626
757.208	133.891		667.859	-103.319
757.288	147.679		667.905	-126.582
757.391	134.866		667.993	-173.643
757.523	832.441		668.083	-142.702
757.946	116.014		668.12	-107.994
757.998	125.267		668.233	-200.86
758.054	118.995		668.5	-133.689
758.094	114.056		668.557	-130.708
758.176	115.435		668.604	-125.452
758.295	119.294		668.703	-104.576
758.504	934.652		668.749	-103.333
758.861	112.47		668.887	-109.245
758.896	109.267		668.949	-111.406
758.954	109.072		669.095	-117.326
758.993	112.388		669.14	-115.32
759.035	106.537		669.242	-305.552
759.063	111.904		669.352	-170.315
759.107	109.394		669.496	-127.392
759.167	117.83		669.54	-130.307
759.289	123.374		669.64	-102.449
759.504	413.256		669.75	-123.092
759.739	114.953		669.771	-128.358
759.76	118.534		669.947	-106.732
759.816	114.934		669.987	-129.272
759.896	117.958		670.061	-121.588
759.924	116.175		670.115	-148.18
759.981	110.396		670.242	-336.253
760.012	112.34		670.517	-1506.24
760.05	115.274		670.777	-118.642
760.136	114.78		670.819	-116.076
760.17	113.348		670.885	-102.355
760.245	115.686		670.935	-215.554
760.445	1190.37		670.976	-118.695
760.756	116.032		671.008	-144.494
760.795	114.068		671.078	-118.624
760.839	113.953		671.26	-251.576
760.913	113.902		671.513	-727.484
760.993	111.698		671.791	-119.338
761.046	113.352		671.85	-114.199
761.065	113.219		671.881	-112.503
761.109	111.512		671.929	-119.566
761.146	114.838		672.038	-124.864
761.175	117.028		672.11	-123.286
761.234	115.112		672.261	-256.818
761.448	591.802		672.379	-177.144
761.715	116.436		672.527	-966.773
761.775	117.468		672.801	-121.493
761.828	114.026		672.863	-120.348
761.877	113.939		672.903	-117.184
761.909	115.205		672.991	-122.446
761.988	116.299		673.236	-358.094
762.028	119.598		673.48	-6204.67
762.316	157.542		673.854	-152.831
762.437	6443.42		674.239	-258.082
762.845	127.584		674.482	-2573.6
762.886	118.011		674.852	-129.938
763.127	153.405		674.927	-117.788
763.224	159.173		675.094	-128.368
763.318	150.053		675.245	-163.289
763.439	3162.58		675.49	-1589.92
763.823	121.974		675.83	-117.407
763.921	113.168		675.901	-118.51
764.124	126.541		675.98	-116.23
764.253	137.165		676.029	-116.572
764.45	3659.95		676.061	-114.345
764.857	117.698		676.107	-117.436
764.918	111.821		676.278	-133.473
765.01	116.975		676.493	-498.715
765.122	121.591		676.656	-119.675
765.254	129.818		676.705	-114.998
765.455	1615		676.738	-110.262
765.809	121.832		676.785	-119.027
765.874	123.392		676.833	-120.793
766.338	203.027		676.881	-115.589
766.468	10233.5		676.919	-127.45
766.876	145.377		677.028	-118.456
766.97	125.615		677.068	-106.705
767.262	215.934		677.13	-114.962
767.471	5108.35		677.173	-113.143
767.878	132.684		677.28	-132.075
768.152	137.923		677.376	-139.118
768.279	162.53		677.495	-155.013
768.477	1876.18		677.637	-129.35
768.842	123.961		677.682	-117.152
768.915	120.192		677.728	-114.672
769.01	119.849		677.752	-116.282
769.054	122.897		677.806	-107.501
769.181	125.31		677.868	-108.214
769.287	127.426		677.939	-129.355
769.481	596.529		678.014	-148.646
769.665	131.836		678.15	-118.589
769.74	132.64		678.2	-125.96
769.797	128.753		678.283	-128.904
769.824	129.913		678.458	-250.202
769.929	117.398		678.601	-116.009
769.96	124.165		678.734	-102.207
770.002	115		678.796	-109.555
770.062	112.582		678.84	-131.295
770.088	113.738		678.875	-113.133
770.178	118.854		678.933	-116.094
770.301	128.301		678.997	-104.881
770.502	1356.94		679.028	-117.592
770.883	118.805		679.076	-109.181
770.91	118.315		679.113	-115.578
770.945	116.239		679.215	-122.717
771.02	114.367		679.302	-128.312
771.08	119.195		679.445	-175.785
771.151	118.193		679.547	-119.847
771.174	117.677		679.631	-102.952
771.308	123.636		679.669	-115.411
771.507	830.155		679.743	-119.233
771.92	116.494		679.84	-117.005
771.979	116.689		679.9	-135.455
772.056	115.041		680.149	-128.835
772.507	3732.61		680.196	-120.79
773.02	115.236		680.222	-121.83
773.504	1904.07		680.264	-124.674
773.848	134.932		680.346	-135.379
774.475	11992.4		680.388	-139.001
774.885	168.498		680.429	-140.62
775.244	254.501		680.615	-142.16
775.477	6396.36		680.706	-125.322
775.882	148.755		680.866	-146.728
775.988	119.996		681.04	-100.226
776.167	165.363		681.166	-143.144
776.485	4039.03		681.19	-127.279
776.965	116.56		681.269	-126.317
777.079	121.905		681.398	-135.168
777.157	129.735		681.505	-130.883
777.186	128.661		681.567	-107.747
777.355	148.943		681.675	-109.695
777.491	1537.88		681.776	-123.524
777.846	116.034		681.825	-129.217
777.904	118.096		682.008	-118.696
777.998	112.866		682.069	-137.011
778.097	117.142		682.139	-146.572
[truncated: 2,274 more rows]

## Sheet: Supplementary Figure 2c
PFA			PFA/GA
X-axis	Y-axis		X-axis	Y-axis
m/z	Signal Counts		m/z	Signal Counts
499.96	125.279		499.921	-124.205
500.05	119.906		499.976	-128.497
500.101	116.878		500.04	-123.156
500.272	360.585		500.197	-1227.8
500.358	1326.85		500.274	-225.171
500.438	161.704		500.308	-194.104
500.512	115.406		500.448	-142.824
500.537	113.916		500.511	-140.292
500.608	121.913		500.532	-141.442
500.635	119.011		500.598	-115.14
500.673	133.531		500.631	-116.126
500.708	149.135		500.678	-116.685
500.751	138.188		500.743	-140.423
500.796	119.605		500.771	-117.054
500.819	127.975		500.864	-121.119
500.879	120.32		500.956	-115.702
500.951	157.94		501.016	-121.639
500.992	115.037		501.053	-131.953
501.027	141.148		501.089	-122.079
501.082	108.863		501.208	-1012.42
501.131	125.215		501.289	-223.153
501.182	130.626		501.422	-130.884
501.283	335.294		501.455	-105.612
501.361	342.85		501.574	-106.142
501.467	125.197		501.607	-117.848
501.569	121.711		501.673	-122.667
501.616	109.928		501.721	-113.344
501.646	146.308		501.806	-125.99
501.729	117.64		501.822	-147.288
501.751	104.958		501.873	-126.996
501.78	105.043		501.92	-124.586
501.814	121.217		501.966	-140.09
501.843	125.583		502	-109.359
501.868	116.436		502.11	-133.04
501.889	120.419		502.207	-593.595
501.96	135.595		502.301	-247.567
501.992	119.297		502.368	-133.612
502.03	109.35		502.427	-150.674
502.075	128.174		502.459	-160.606
502.096	140.918		502.531	-145.96
502.117	127.745		502.693	-120.862
502.152	118.38		502.764	-133.877
502.19	132.092		502.911	-142.435
502.282	286.511		503.003	-131.861
502.371	272.924		503.038	-103.507
502.494	133.92		503.078	-116.591
502.514	133.385		503.121	-142.497
502.566	126.385		503.215	-383.976
502.588	139.672		503.301	-159.625
502.647	120.711		503.416	-111.921
502.719	155.07		503.571	-125.918
502.787	101.163		503.615	-125.245
502.821	114.324		503.87	-122.087
502.865	113.395		503.908	-136.187
502.939	128.037		503.965	-128.213
502.961	112.323		503.997	-117.91
502.981	132.313		504.037	-102.218
503.032	126.495		504.104	-107.921
503.092	121.522		504.218	-211.771
503.159	108.236		504.318	-131.324
503.293	238.248		504.397	-129.768
503.373	181.128		504.53	-121.931
503.468	125.168		504.597	-104.418
503.52	120.472		504.737	-124.654
503.577	130.205		504.824	-105.94
503.638	113.985		504.957	-100.025
503.697	114.221		505.004	-121.174
503.739	117.548		505.099	-109.352
503.766	121.671		505.163	-136.089
503.82	126.944		505.242	-211.805
503.866	109.196		505.386	-129.954
503.897	120.426		505.571	-110.835
503.945	100.759		505.67	-145.429
503.985	226.477		505.704	-103.464
504.057	132.678		505.737	-116.974
504.103	152.935		505.838	-111.525
504.157	122.521		505.871	-118.589
504.294	177.797		505.885	-120.984
504.383	162.867		505.933	-123.497
504.452	117.825		506.005	-135.499
504.488	130.711		506.048	-160.322
504.529	116.935		506.105	-109.547
504.559	109.773		506.137	-145.629
504.66	134.511		506.189	-134.166
504.692	154.906		506.303	-625.505
504.732	169.061		506.473	-122.619
504.79	118.969		506.511	-133.005
504.824	121.389		506.578	-129.673
504.866	125.822		506.707	-121.04
504.924	128.566		506.762	-139.252
504.942	120.147		506.822	-118.071
505.064	128.4		506.859	-114.086
505.117	103.978		506.9	-117.894
505.15	128.413		506.979	-114.968
505.172	129.461		507.023	-128.209
505.235	147.697		507.094	-140.833
505.314	168.944		507.191	-174.136
505.372	167.111		507.295	-248.124
505.475	118.287		507.414	-121.948
505.525	141.971		507.535	-134.49
505.57	117.399		507.588	-106.816
505.642	131.216		507.642	-118.512
505.677	117.981		507.701	-118.168
505.746	138.233		507.73	-133.183
505.822	126.624		507.802	-113.179
505.869	111.642		507.829	-115.948
505.902	135.538		507.875	-131.999
505.934	134.508		507.898	-117.875
505.995	122.533		507.936	-124.954
506.019	134.455		507.993	-111.949
506.072	112.411		508.035	-125.953
506.14	124.556		508.078	-128.431
506.177	118.45		508.132	-136.415
506.254	238.667		508.219	-165.309
506.379	2898.07		508.343	-335.757
506.621	124.634		508.426	-127.987
506.664	139.72		508.456	-130.87
506.697	115.381		508.51	-128.552
506.737	120.24		508.661	-117.796
506.757	128.729		508.701	-115.429
506.813	123.203		508.752	-105.246
506.879	114.49		508.818	-104.047
506.918	124.129		508.847	-110.783
507.013	116.404		508.913	-156.1
507.042	123.125		509	-122.989
507.089	120.509		509.052	-131.749
507.119	121.844		509.106	-141.638
507.15	120.085		509.226	-156.9
507.267	564.376		509.316	-171.318
507.37	1051.56		509.336	-170.595
507.598	128.495		509.456	-116.968
507.68	128.562		509.61	-114.712
507.733	121.471		509.657	-110.871
507.79	116.509		509.803	-137.409
507.814	136.901		509.891	-121.392
507.885	126.001		509.914	-150.325
507.921	118.521		509.998	-101.243
507.976	122.468		510.038	-101.517
508.024	117.346		510.206	-171.826
508.068	119.699		510.221	-174.239
508.125	122.256		510.353	-124.095
508.146	119.628		510.394	-125.162
508.175	123.8		510.468	-104.461
508.273	280.464		510.522	-127.056
508.413	1277.58		510.569	-137.157
508.59	118.359		510.658	-151.304
508.638	124.446		510.733	-131.578
508.696	119.589		510.795	-127.186
508.748	128.26		510.855	-145.875
508.778	116.567		510.883	-137.978
508.804	113.232		510.911	-115.029
508.846	142.664		510.956	-151.576
508.881	121.952		511.018	-108.558
508.927	112.199		511.118	-152.423
508.975	127.84		511.156	-230.477
509.003	132.752		511.231	-205.965
509.057	136.552		511.335	-131.439
509.096	118.685		511.374	-115.248
509.137	127.442		511.401	-128.718
509.184	120.161		511.452	-149.546
509.285	240.396		511.522	-149.622
509.386	383.471		511.581	-102.981
509.509	118.459		511.622	-109.397
509.554	118.049		511.648	-100.139
509.597	118.998		511.707	-139.854
509.622	116.453		511.78	-132.63
509.689	117.801		511.829	-137.31
509.711	112.323		512.016	-129.397
509.744	133.197		512.051	-110.039
509.791	122.237		512.175	-419.296
509.821	127.323		512.367	-165.573
509.862	124.807		512.468	-102.314
509.9	130.794		512.596	-151.014
509.948	126.323		512.717	-126.416
509.986	111.442		512.817	-103.008
510.024	116.563		513.012	-119.057
510.088	115.577		513.047	-110.414
510.133	129.477		513.184	-1089.57
510.165	118.25		513.407	-139.445
510.258	186.96		513.447	-141.32
510.368	149.607		513.476	-112.847
510.464	123.84		513.504	-103.97
510.511	120.495		513.59	-118.12
510.592	136.543		513.651	-101.054
510.659	153.765		513.697	-125.031
510.724	111.879		513.783	-139.057
510.801	157.033		513.915	-128.929
510.86	121.667		514.035	-129.636
510.93	123.594		514.189	-1115.34
510.969	111.463		514.376	-158.395
511.021	138.404		514.534	-122.814
511.073	136.99		514.615	-150.837
511.091	115.872		514.782	-117.696
511.147	121.926		514.876	-115.214
511.262	398.287		514.923	-133.783
511.376	141.026		515.007	-139.59
511.436	118.301		515.091	-129.918
511.478	115.393		515.199	-1453.92
511.513	111.572		515.482	-102.957
511.55	113.731		515.523	-124.261
511.572	122.212		515.691	-114.676
511.604	101.187		515.818	-129.596
511.664	121.154		515.854	-123.918
511.712	109.067		515.921	-118.655
511.752	127.49		515.994	-125.601
511.79	116.162		516.049	-123.008
511.812	117.278		516.203	-1156.1
511.867	121.368		516.41	-164.71
511.914	115.939		516.477	-108.3
511.947	123.689		516.507	-132.566
511.999	126.812		516.715	-122.914
512.073	126.695		516.772	-111.827
512.102	121.488		516.814	-120.068
512.13	113.236		516.871	-100.244
512.149	112.563		517.035	-111.523
512.258	187.164		517.054	-122.328
512.437	174.487		517.209	-960.307
512.491	123.556		517.426	-124.895
512.544	130.743		517.468	-138.888
512.603	128.342		517.538	-129.002
512.652	104.707		517.565	-115.482
512.691	123.077		517.654	-102.211
512.743	141.879		517.695	-101.339
512.77	122.419		517.729	-143.383
512.795	101.142		517.776	-103.689
512.845	125.926		517.818	-116.75
512.868	129.272		517.884	-109.706
512.893	150.963		517.952	-103.263
512.959	147.978		518.025	-132.376
513.047	125.275		518.21	-510.196
513.075	133.937		518.352	-121.168
513.114	131.28		518.406	-131.288
513.13	139.934		518.437	-146.882
513.162	105.957		518.736	-104.587
513.247	263.318		518.803	-120.083
513.416	121.706		518.864	-148.548
513.457	159.347		518.96	-124.235
513.511	115.442		519.053	-141.563
513.578	125.942		519.223	-354.718
513.632	111.71		519.326	-159.195
513.664	152.383		519.423	-119.278
513.787	113.072		519.452	-116.784
513.808	141.324		519.488	-145.827
513.847	109.243		519.527	-125.87
513.893	133.077		519.547	-121.992
513.949	122.176		519.702	-122.992
514.043	145.448		519.939	-113.325
514.09	121.883		519.985	-140.166
514.135	175.358		520.014	-134.497
514.166	111.865		520.061	-115.787
514.259	300.691		520.13	-135.606
514.446	172.405		520.218	-199.224
514.53	123.09		520.314	-137.146
514.561	109.116		520.385	-142.024
514.591	112.96		520.495	-111.984
514.621	141.06		520.522	-103.305
514.675	119.538		520.598	-115.902
514.708	103.413		520.651	-130.665
514.762	119.179		520.765	-111.778
514.818	130.968		520.934	-124.038
514.904	124.492		521.05	-115.589
514.937	135.38		521.122	-146.351
514.974	123.585		521.239	-175.823
515.032	140.289		521.305	-170.026
515.068	132.576		521.372	-134.504
515.119	112.787		521.425	-120.6
515.166	122.833		521.538	-103.26
515.263	352.228		521.592	-110.879
515.471	134.809		521.667	-123.893
515.523	122.804		521.734	-121.639
515.563	124.625		521.777	-127.504
515.597	110.184		521.823	-105.223
515.644	133.026		521.85	-100.731
515.683	134.058		521.904	-102.933
515.738	130.716		521.945	-101.693
515.775	117.482		522.04	-118.314
515.899	145.734		522.133	-133.799
515.974	118.811		522.215	-148.047
516.052	115.747		522.295	-155.974
516.115	116.019		522.333	-151.526
516.151	141.611		522.444	-132.655
516.268	330.761		522.501	-107.403
516.349	177.395		522.535	-131.194
516.475	146.703		522.582	-106.796
516.57	130.027		522.711	-130.688
516.605	125.303		522.859	-145.439
516.662	109.465		522.921	-123.885
516.707	137.233		522.962	-117.925
516.728	120.663		523.057	-105.155
516.75	114.973		523.145	-137.177
516.783	108.164		523.237	-155.386
516.832	125.359		523.299	-158.13
516.883	134.339		523.402	-118.337
516.932	124.336		523.466	-125.292
516.972	115.395		523.514	-122.117
517.041	121.151		523.609	-137.357
517.099	121.344		523.68	-114.364
517.13	106.978		523.73	-128.731
517.176	129.753		523.943	-108.96
517.276	306.804		524.008	-100.835
517.362	162.41		524.041	-127.095
517.437	119.504		524.056	-125.514
517.496	128.757		524.106	-142.094
517.533	149.245		524.209	-145.664
517.606	148.195		524.294	-1020.9
517.659	116.167		524.437	-127.22
517.699	107.471		524.472	-118.384
517.74	105.193		524.531	-132.454
517.874	114.62		524.634	-129.138
517.907	107.997		524.658	-113.684
517.93	124.31		524.691	-129.09
517.963	112.07		524.723	-134.156
518.037	141.269		524.781	-117.359
518.059	124.48		524.813	-140.557
518.114	127.169		524.857	-133.666
518.201	127.872		524.886	-118.604
518.28	235.28		524.934	-118.683
518.359	140.753		525.028	-113.786
518.454	118.874		525.063	-130.513
518.482	122.845		525.222	-162.367
518.524	135.735		525.297	-287.445
518.598	119.999		525.366	-127.638
518.658	117.971		525.402	-124.534
518.7	103.543		525.51	-118.499
518.732	140.943		525.534	-160.55
518.788	120.963		525.66	-122.006
518.85	165.564		525.785	-150.552
518.886	115.912		525.994	-100.879
518.949	130.372		526.062	-116.404
518.998	123.484		526.125	-143.906
519.032	123.232		526.158	-134.368
519.082	132.184		526.215	-146.987
519.267	196.626		526.267	-130.582
519.378	213.68		526.292	-129.947
519.454	122.958		526.382	-144.217
519.48	124.491		526.421	-141.761
519.531	114.661		526.476	-125.146
519.571	117.931		526.511	-114.4
519.601	137.315		526.566	-106.284
519.66	151.065		526.627	-127.569
519.687	126.54		526.701	-146.257
519.745	140.748		526.784	-114.441
519.842	117.647		526.885	-121.442
519.861	104.743		526.962	-106.864
519.909	120.747		527.004	-137.561
519.947	108.15		527.113	-184.431
519.99	119.957		527.172	-194.294
520.025	104.799		527.341	-405.399
520.082	123.704		527.435	-139.239
520.147	113.966		527.492	-103.045
520.284	183.447		527.588	-103.81
520.38	168.754		527.854	-139.024
520.455	125.4		527.915	-104.276
520.522	120.426		528.008	-156.517
520.594	108.951		528.061	-128.59
520.614	120.516		528.163	-213.161
520.659	109.152		528.284	-259.381
520.741	187.953		528.376	-144.882
520.838	116.944		528.408	-142.725
520.925	120.305		528.488	-101.492
520.947	114.491		528.645	-123.149
521.034	131.61		528.693	-115.349
521.087	127.529		528.837	-119.779
521.133	168.677		529.028	-135.027
521.176	124.297		529.08	-139.115
521.358	168.375		529.177	-401.827
521.459	122.534		529.357	-138.111
521.498	145.48		529.417	-104.171
521.528	119.714		529.474	-123.517
521.611	119.584		529.499	-133.514
521.69	100.645		529.553	-119.174
521.73	161.425		529.597	-142.525
521.793	134.384		529.662	-102.207
521.852	127.195		529.69	-101.977
521.953	123.434		529.779	-130.003
521.988	125.838		530.178	-368.762
522.037	133.205		530.318	-146.023
522.136	148.388		530.383	-115.383
522.246	231.121		530.434	-105.721
522.36	515.778		530.489	-158.304
522.489	118.298		530.6	-123.586
522.571	113.474		530.797	-121.123
522.613	167.821		530.94	-143.903
522.678	118.793		530.981	-121.762
522.725	137.668		531.023	-140.818
522.792	119.908		531.063	-140.379
522.832	115.678		531.186	-672.379
522.869	122.371		531.44	-109.689
522.911	131.903		531.631	-119.303
522.965	185.934		531.843	-123.846
523.01	124.722		532.021	-124.599
523.1	139.677		532.113	-142.546
523.142	109.744		532.188	-471.781
523.188	137.061		532.273	-161.111
523.258	146.783		532.406	-122.312
523.354	183.432		532.528	-116.518
523.481	122.378		532.706	-126.485
523.52	110.223		532.773	-125.103
523.623	123.671		532.933	-100.94
523.678	121.279		532.974	-101.025
523.725	101.585		533.001	-115.26
523.758	135.471		533.197	-356
523.779	136.155		533.295	-151.849
523.818	109.29		533.324	-159.543
523.85	111.829		533.384	-123.798
523.89	113.724		533.461	-125.667
523.941	113.758		533.508	-101.521
523.996	118.157		533.645	-111.967
524.058	119.068		533.673	-110.29
524.127	119.948		533.71	-141.029
524.36	7186.97		533.741	-103.847
524.688	118.784		533.769	-103.693
524.714	117.472		533.967	-139.005
524.764	134.698		534.016	-102.246
524.806	120.649		534.084	-115.888
524.865	119.122		534.197	-228.109
524.92	123.691		534.318	-275.97
524.961	120.863		534.42	-115.128
525.006	121.743		534.45	-127.174
525.077	120.261		534.49	-125.942
525.185	142.333		534.694	-121.005
525.362	1991.02		534.777	-123.352
525.615	119.034		534.839	-114.526
525.663	114.934		534.949	-103.882
525.696	116.798		534.976	-101.791
525.721	112.278		535.052	-125.324
525.748	116.286		535.105	-129.563
525.841	122.644		535.211	-184.626
525.882	111.237		535.359	-186.588
525.939	115.482		535.484	-133.198
525.973	113.838		535.546	-123.371
525.995	115.726		535.561	-128.336
526.048	116.278		535.718	-115.832
526.077	107.353		535.801	-120.537
526.116	123.257		535.889	-140.892
526.154	115.274		535.907	-124.067
526.19	113.203		535.979	-110.438
526.283	158.323		536.013	-132.172
526.362	438.811		536.224	-192.561
526.47	120.314		536.349	-153.695
526.513	120.347		536.417	-137.382
526.54	129.834		536.518	-312.024
526.566	133.672		536.552	-339.849
526.602	117.944		536.6	-337.946
526.66	151.075		536.735	-108.951
526.709	123.479		536.763	-109.385
526.768	146.558		536.876	-119.692
526.792	122.619		536.921	-127.139
526.833	153.296		537.079	-119.753
526.885	123.42		537.113	-123.048
526.906	128.804		537.195	-530.514
526.941	121.352		537.279	-145.224
526.982	141.669		537.323	-139.297
527.049	124.526		537.428	-136.552
527.127	158.103		537.535	-418.971
527.256	131.858		537.595	-144.129
527.306	131.541		537.665	-189.005
527.358	142.045		537.773	-128.105
527.506	111.669		537.789	-124.702
527.531	107.383		537.822	-112.925
527.607	128.544		537.938	-124.171
527.69	117.989		538.029	-104.738
527.723	101.884		538.084	-102.434
527.785	134.688		538.198	-167.664
527.846	111.492		538.266	-148.265
527.89	123.457		538.36	-121.095
527.927	119.956		538.409	-124.846
527.994	139.343		538.437	-139.399
528.063	124.546		538.52	-276.137
528.088	121.435		538.547	-284.785
528.124	123.57		538.745	-104.426
528.174	114.059		538.773	-108.139
528.353	1345.67		538.849	-135.327
528.556	119.15		538.944	-146.971
528.607	118.256		538.979	-107.962
528.636	116.094		539.062	-105.592
528.699	127.273		539.103	-105.743
528.739	127.365		539.143	-141.642
528.802	112.397		539.204	-145.774
528.856	113.285		539.23	-150.039
528.897	132.483		539.399	-131.942
528.936	123.677		539.428	-119.592
528.966	134.352		539.477	-158.016
529.009	117.708		539.525	-142.273
529.136	123.65		539.646	-140.049
529.212	136.767		539.724	-110.279
529.247	143.678		539.806	-109.422
529.356	364.451		539.84	-155.747
529.5	117.432		539.903	-110.15
529.518	119.216		540.055	-302.102
529.556	120.092		540.152	-150.109
529.577	130.792		540.205	-149.017
529.607	114.01		540.283	-203.924
529.647	104.732		540.42	-139.179
529.674	102.562		540.469	-105.877
529.701	102.383		540.496	-113.19
529.749	128.833		540.669	-144.333
529.805	134.067		540.71	-130.519
529.878	170.344		540.943	-173.033
529.921	119.638		541.203	-126.893
529.961	102.345		541.288	-137.932
529.995	125.75		541.347	-118.368
530.029	110.256		541.406	-116.924
530.07	104.471		541.431	-112.367
530.123	134.428		541.525	-116.985
530.172	137.218		541.628	-104.005
530.249	147.034		541.698	-100.864
530.354	199.118		541.745	-130.266
530.476	110.088		541.791	-120.043
530.506	121.342		541.836	-118.976
530.582	128.952		541.861	-119.04
530.613	190.428		541.903	-119.274
530.651	131.963		541.93	-121.999
530.753	131.861		541.975	-114.318
530.835	116.751		542.03	-125.038
530.923	138.827		542.054	-125.033
530.972	107.747		542.082	-120.391
531.02	125.785		542.158	-137.316
531.062	122.985		542.221	-132.295
531.115	125.42		542.297	-118.249
531.13	131.033		542.314	-118.294
531.17	125.719		542.359	-131.328
531.249	184.55		542.403	-116.569
531.359	155.877		542.485	-101.835
531.451	127.024		542.52	-118.417
531.475	121.909		542.561	-116.117
531.566	135.899		542.604	-124.928
531.649	136.694		542.637	-106.221
531.74	121.925		542.673	-120.866
531.827	128.905		542.707	-104.008
531.866	122.345		542.734	-103.638
531.901	162.349		542.804	-128.415
531.959	121.642		542.87	-121.124
532.05	110.71		542.902	-125.461
532.075	131.972		542.938	-113.145
532.114	122.096		542.97	-124.099
532.254	174.191		542.991	-133.312
532.353	166.02		543.031	-123.239
532.445	133.629		543.072	-141.662
532.504	144.162		543.127	-194.25
532.571	154.209		543.216	-131.943
532.608	179.324		543.258	-127.257
532.674	111.504		543.316	-221.445
532.69	128.326		543.393	-129.314
532.74	152.036		543.515	-127.421
532.805	107.494		543.633	-104.064
532.86	134.526		543.661	-106.332
532.885	130.377		543.813	-113.985
532.948	124.767		543.847	-126.156
532.992	132.035		543.903	-144.34
533.083	152.043		543.987	-141.581
533.167	123.988		544.054	-131.024
533.254	162.256		544.168	-149.103
533.373	166.843		544.252	-130.371
533.492	123.139		544.323	-135.335
533.555	105.445		544.363	-122.105
533.618	124.027		544.4	-115.932
533.638	132.061		544.432	-130.452
533.676	141.148		544.471	-145.474
533.73	130.234		544.526	-118.89
533.763	120.902		544.548	-120.927
533.798	145.899		544.57	-129.884
533.86	100.533		544.611	-124.128
533.916	114.894		544.979	-116.361
533.978	124.236		545.06	-111.897
534.017	118.625		545.119	-173.763
534.038	113.841		545.157	-193.432
534.085	154.91		545.239	-135.154
534.149	132.621		545.32	-119.295
534.176	131.06		545.361	-120.026
534.257	202.677		545.392	-115.592
534.382	624.981		545.538	-137.041
534.488	143.831		545.606	-121.057
534.533	128.168		545.816	-124.634
534.584	134.358		545.85	-109.161
534.615	122.546		546.017	-116.568
534.641	119.614		546.158	-181.545
534.67	131.759		546.283	-171.504
534.718	124.744		546.4	-175.43
534.772	123.851		546.466	-131.603
534.804	125.072		546.661	-125.074
534.876	135.969		546.717	-122.999
534.94	117.683		546.766	-108.609
534.972	166.674		547.03	-106.757
535.024	131.917		547.172	-185.607
535.056	116.27		547.357	-176.751
535.079	131.533		547.415	-122.444
535.121	143.004		547.58	-141.968
535.259	160.331		547.687	-134.406
535.383	234.55		547.745	-146.035
535.479	147.433		547.884	-115.791
535.502	124.501		548.021	-127.631
535.551	164.679		548.045	-119.287
535.575	173.046		548.099	-112.497
535.613	106.464		548.134	-147.463
535.671	102.456		548.172	-157.422
535.723	142.289		548.262	-176.231
535.761	120.949		548.347	-152.632
535.829	121.231		548.572	-106.705
535.848	116.788		548.628	-112.622
535.943	124.855		548.827	-150.641
535.992	129.826		548.906	-105.159
536.015	135.867		548.975	-113.635
536.061	129.918		549.017	-104.04
536.095	184.71		549.177	-152.098
536.123	114.761		549.344	-172.144
536.152	159.397		549.473	-124.662
536.276	287.926		549.497	-116.714
536.367	238.543		549.671	-100.255
536.521	248.259		549.817	-164.857
536.656	188.309		549.866	-100.546
536.683	153.033		549.962	-143.425
536.742	136.853		550.074	-101.412
536.774	121.658		550.148	-136.823
536.824	125.388		550.174	-139.249
536.893	133.293		550.214	-137.173
536.932	110.841		550.297	-144.686
536.968	111.48		550.323	-144.965
537.006	115.904		550.414	-126.125
537.041	125.527		550.449	-145.371
537.093	141.088		550.472	-123.271
537.144	115.709		550.534	-102.097
537.255	1459.01		550.757	-110.981
537.474	117.382		550.833	-121.024
537.551	214.337		550.868	-117.415
537.575	221.07		550.902	-125.324
537.635	111.019		551.134	-134.376
537.658	130.533		551.199	-130.579
537.737	129.049		551.334	-178.387
537.821	112.127		551.421	-109.755
537.846	128.484		551.457	-105.627
537.911	111.998		551.501	-124.463
537.98	103.581		551.537	-167.701
538.008	104.562		551.682	-127.354
538.054	129.942		551.774	-100.889
538.078	113.68		551.838	-129.418
538.112	137.449		551.88	-123.201
538.259	396.311		552.005	-123.102
538.359	163.419		552.039	-100.965
538.439	119.658		552.067	-109.906
538.456	121.412		552.105	-121.133
538.568	198.309		552.272	-532.914
538.637	110.322		552.363	-158.198
538.683	141.09		552.475	-156.444
538.738	128.39		552.548	-132.289
538.829	147.088		552.571	-138.165
538.861	145.353		552.639	-104.037
538.882	115.018		552.814	-130.561
538.937	126.604		552.843	-157.995
538.992	115.473		552.89	-101.624
539.078	109.688		552.952	-147.176
539.125	112.01		552.982	-125.137
539.179	112.117		553.063	-149.659
539.265	187.359		553.187	-1599.04
539.395	120.391		553.269	-403.742
539.457	111.696		553.375	-136.812
539.475	131.211		553.465	-146.99
539.536	101.95		553.539	-126.851
539.67	144.649		553.644	-101.321
539.73	125.706		553.695	-147.157
539.79	125.054		553.728	-105.254
539.842	128.173		553.865	-136.625
539.877	120.098		553.909	-178.702
539.959	131.223		554	-124.981
540.044	111.643		554.021	-117.689
540.115	271.148		554.085	-122.457
540.238	167.512		554.191	-421.018
540.34	517.478		554.271	-142.287
540.496	122.499		554.365	-117.11
540.532	122.722		554.425	-127.852
540.59	130.547		554.457	-128.811
540.62	116.301		554.699	-117.875
540.668	112.303		554.77	-128.531
540.706	121.337		554.871	-138.485
540.753	120.861		554.963	-135.012
540.997	250.985		555.019	-157.106
541.348	236.827		555.194	-166.018
541.498	123.194		555.321	-120.147
541.532	119.645		555.383	-133.382
541.591	125.348		555.504	-101.719
541.645	115.311		555.867	-100.336
541.678	115.392		555.909	-103.911
541.735	120.207		555.96	-129.452
541.81	117.277		556.029	-115.023
541.855	117.399		556.097	-166.148
541.907	127.979		556.181	-121.787
541.957	128.66		556.22	-129.129
542.017	126.104		556.299	-185.536
542.059	124.925		556.375	-129.817
542.083	123.45		556.409	-124.408
542.167	119.936		556.449	-144.77
542.196	118.84		556.534	-130.635
542.277	168.347		556.602	-120.1
542.354	161.792		556.624	-139.827
542.455	115.567		556.673	-127.289
542.51	111.24		556.735	-105.429
542.542	110.272		556.946	-107.311
542.571	116.46		557.022	-129.225
542.602	128.216		557.131	-151.725
542.66	122.729		557.197	-129.279
542.676	120.353		557.226	-132.981
542.717	119.602		557.31	-165.713
542.745	153.542		557.362	-178.187
542.787	120.827		557.432	-129.968
542.835	112.426		557.478	-107.201
542.866	122.331		557.646	-108.454
542.893	121.485		557.695	-126.457
542.941	116.64		557.751	-120.776
542.976	116.606		557.767	-127.282
543.005	119.941		557.814	-114.382
543.042	120.538		557.905	-131.876
543.113	119.688		557.997	-101.381
543.137	117.345		558.053	-121.838
543.177	123.484		558.087	-125.982
543.21	127.369		558.132	-121.503
543.288	128.04		558.226	-123.797
543.328	118.652		558.273	-124.787
543.353	118.22		558.335	-143.97
543.449	142.024		558.385	-125.707
543.49	122.371		558.697	-143.301
543.526	104.809		558.728	-155.923
543.591	146.161		558.796	-122.95
543.671	121.575		558.873	-130.773
543.713	170.342		558.909	-101.62
543.787	118.326		559	-139.891
543.816	152.189		559.141	-194.923
543.86	129.571		559.244	-125.637
543.901	118.257		559.284	-119.088
543.945	120.808		559.314	-116.279
543.963	118.327		559.36	-115.508
544.032	132.466		559.417	-123.052
544.072	122.587		559.452	-140.21
544.117	125.542		559.898	-120.886
544.185	123.892		559.948	-106.801
544.313	197.996		560.004	-106.398
544.407	123.484		560.038	-151.561
544.452	119.055		560.13	-212.47
544.523	125.075		560.199	-134.835
544.56	126.135		560.249	-126.803
544.605	134.068		560.33	-122.25
544.652	135.287		560.35	-123.448
544.736	121.448		560.439	-106.274
544.793	132.986		560.495	-163.434
544.84	106.628		560.594	-100.759
544.915	203.299		560.854	-135.794
544.955	107.89		561.12	-168.831
545.02	116.342		561.136	-143.803
545.052	112.747		561.236	-124.914
545.085	152.629		561.353	-150.559
545.145	102.187		561.466	-101.861
545.178	152.63		561.494	-101.894
545.222	131.387		561.522	-107.002
545.27	129.572		561.578	-100.419
545.329	143.569		561.634	-104.991
545.45	123.191		561.691	-100.365
545.5	133.511		561.862	-111.394
545.54	122.578		561.916	-103.368
545.623	163.542		562.115	-122.655
545.678	172.452		562.144	-134.246
545.727	109.54		562.212	-135.534
545.749	125.977		562.265	-129.456
545.796	101.319		562.352	-136.705
545.844	117.107		562.444	-121.059
545.893	112.689		562.485	-140.782
545.921	101.086		562.514	-133.266
545.982	126.03		562.578	-147.237
545.998	125.302		562.756	-156.735
546.039	117.634		562.859	-127.147
546.061	111.952		562.934	-144.733
546.094	136.721		562.972	-110.287
546.175	120.16		563.161	-139.181
546.325	327.525		563.229	-130.597
546.457	120.694		563.371	-250.485
546.497	120.543		563.477	-117.239
546.542	116.266		563.509	-114.401
546.572	109.099		563.552	-145.32
546.602	115.857		563.612	-164.547
546.627	119.621		563.668	-117.637
546.658	108.349		563.694	-112.481
546.704	119.834		563.775	-119.182
546.756	112.172		563.902	-100.854
546.808	128.816		563.93	-104.647
546.85	102.026		563.958	-101.023
546.892	101.617		564	-103.717
546.94	133.647		564.029	-106.293
547.009	115.685		564.072	-149.978
547.067	110.33		564.123	-117.216
547.099	117.096		564.158	-124.425
547.121	122.949		564.255	-159.056
547.181	178.122		564.375	-214.283
547.376	205		564.535	-706.793
547.454	115.754		564.663	-135.384
547.509	127.814		564.769	-118.756
547.544	127.131		564.825	-157.924
547.57	111.473		564.883	-161.903
547.602	116.928		564.978	-112.72
547.635	109.582		565.057	-219.566
547.671	137.009		565.084	-214.41
547.711	128.94		565.217	-131.769
547.819	129.299		565.356	-231.279
547.849	124.418		565.418	-126.222
547.877	137.767		565.538	-297.484
547.9	107.716		565.715	-116.367
547.975	112.679		565.809	-116.371
548.03	116.192		565.919	-102.079
548.07	150.816		565.968	-123.084
548.198	123.397		566.051	-130.834
548.31	201.11		566.095	-142.17
548.38	216.732		566.135	-121.88
548.471	119.369		566.199	-135.429
548.503	133.981		566.274	-187.499
548.55	136.82		566.367	-195.562
548.608	137.982		566.463	-127.052
548.675	120.046		566.501	-139.85
548.713	136.613		566.54	-133.149
548.817	130.685		566.577	-148.038
548.868	136.02		566.837	-111.917
548.926	127.366		566.915	-151.402
548.961	107.259		567.173	-126.782
549.009	166.365		567.211	-124.755
549.052	117.714		567.247	-129.13
549.108	139.565		567.371	-201.187
549.169	123.424		567.439	-129.918
549.201	116.467		567.535	-209.94
549.362	173.405		567.566	-145.974
549.522	114.149		567.72	-118.636
549.543	119.828		567.735	-113.136
549.584	113.033		567.771	-107.542
549.617	124.325		567.819	-136.489
549.685	128.073		567.949	-137.487
549.731	128.4		568.011	-106.281
549.762	133.768		568.155	-136.773
549.788	121.932		568.283	-243.324
549.864	111.117		568.389	-135.925
549.903	115.347		568.513	-119.132
549.934	124.942		568.583	-142.496
549.96	114.302		568.698	-120.727
549.997	131.638		568.755	-168.246
550.051	128.619		568.887	-129.835
550.093	130.928		568.996	-125.586
550.135	135.458		569.106	-131.869
550.191	127.476		569.135	-155.197
550.249	163.327		569.282	-127.035
550.352	174.81		569.342	-117.877
550.45	122.699		569.371	-120.425
550.489	131.67		569.43	-124.996
550.518	129.666		569.498	-104.798
550.594	113.894		569.554	-117.196
550.617	112.588		569.618	-120.043
550.684	134.948		569.731	-115.804
550.727	102.484		569.748	-129.396
550.784	101.574		570.064	-107.669
550.831	132.241		570.121	-103.921
550.923	137.734		570.17	-132.315
550.946	124.285		570.206	-126.436
551.054	125.218		570.26	-127.086
551.072	135.855		570.318	-123.924
551.107	134.029		570.367	-116.114
551.159	114.978		570.404	-150.645
551.249	133.434		570.496	-120.548
551.346	139.538		570.603	-100.387
551.485	124.731		570.702	-102.785
551.519	150.393		570.901	-108.84
551.591	129.236		570.929	-106.902
551.625	115.094		571.029	-105.548
551.728	125.002		571.092	-114.45
551.774	135.055		571.114	-116.746
551.855	105.254		571.163	-127.978
551.897	100.626		571.193	-126.706
551.944	116.731		571.291	-991.245
551.982	110.555		571.437	-120.574
552.011	120.578		571.464	-117.514
552.035	119.469		571.505	-131.283
552.104	115.888		571.56	-120.459
552.321	2969.46		571.581	-117.267
552.596	117.207		571.687	-127.758
552.62	128.109		571.718	-166.347
552.665	112.71		571.802	-114.015
552.717	107.422		571.817	-117.295
552.763	119.688		571.852	-101.333
552.801	117.948		572.015	-149.161
552.851	122.754		572.057	-123.966
552.916	113.084		572.118	-112.977
552.969	120.131		572.168	-118.122
553.237	5274.61		572.292	-300.083
553.319	1638.46		572.375	-128.863
553.6	112.569		572.408	-126.556
553.646	141.744		572.444	-123.627
553.697	116.46		572.599	-136.931
553.759	136.292		572.661	-100.544
553.79	116.345		572.76	-118.644
553.824	114.474		572.796	-124.068
553.852	116.443		573.052	-137.881
553.887	119.802		573.122	-128.612
553.915	114.908		573.172	-141.486
553.96	117.352		573.236	-129.314
554.031	118.056		573.294	-133.492
554.079	130.771		573.374	-134.292
554.241	1249.75		573.412	-140.629
554.324	420.399		573.514	-102.701
554.528	122.092		573.549	-119.283
554.583	129.628		573.698	-101.363
554.639	121.826		573.804	-117.495
554.71	137.934		573.898	-100.346
554.744	115.241		573.961	-120.008
554.784	118.11		574.229	-129.04
554.875	149.068		574.269	-135.513
554.961	115.05		574.356	-127.677
555.027	116.725		574.378	-125.597
555.082	116.031		574.407	-125.414
555.133	150.173		574.45	-124.006
555.244	397.399		574.502	-121.698
555.323	185.101		574.549	-126.12
555.444	126.052		574.751	-103.636
555.482	117.492		574.794	-102.872
555.525	121.618		574.945	-160.483
555.596	152.605		575.069	-157.571
555.703	160.637		575.109	-220.424
555.75	116.475		575.179	-125.213
555.816	114.679		575.227	-122.032
555.892	104.918		575.251	-124.481
555.92	133.023		575.382	-156.276
555.96	122.365		575.458	-126.611
556.015	114.517		575.489	-117.914
556.078	128.82		575.533	-121.908
556.102	123.909		575.556	-121.06
556.149	121.225		575.662	-102.258
556.345	551.188		575.704	-126.273
556.442	154.348		575.99	-106.488
556.501	118.549		576.086	-161.589
556.527	114.969		576.192	-127.521
556.562	120.982		576.269	-154.928
556.59	120.611		576.384	-142.411
556.634	112.218		576.469	-136.409
556.675	130.155		576.681	-141.278
556.763	110.304		576.703	-162.279
556.793	117.971		576.816	-100.889
556.834	119.187		576.859	-114.197
556.871	120.229		577.157	-130.094
556.947	119.519		577.231	-129.106
556.988	124.885		577.373	-166.815
557.003	122.434		577.48	-118.631
557.08	100.166		577.552	-117.852
557.118	162.24		578.035	-154.257
557.182	129.361		578.156	-140.433
557.25	118.218		578.232	-135.707
557.35	321.603		578.366	-169.839
557.438	127.209		578.478	-164.625
557.532	142.616		578.552	-127.89
557.619	114.714		578.88	-138.88
557.654	109.71		579.057	-100.12
557.688	122.104		579.21	-238.726
557.734	139.84		579.368	-238.522
557.887	115.234		579.578	-114.6
557.914	123.132		579.62	-125.055
557.98	148.632		579.642	-107.6
558.081	125.42		579.766	-133.92
558.111	126.792		579.865	-120.799
558.139	120.1		580.005	-155.657
558.172	111.851		580.072	-100.375
558.291	136.67		580.227	-147.121
558.352	156.884		580.356	-189.402
558.439	127.909		580.424	-126.905
558.498	150.169		580.541	-126.822
558.578	126.484		580.681	-127.15
558.601	124.532		580.75	-127.092
558.643	125.093		580.801	-102.993
558.686	150.858		580.865	-142.892
558.789	117.775		580.994	-123.747
558.83	130.242		581.016	-136.308
558.887	108.005		581.083	-151.407
558.93	105.39		581.188	-865.549
558.97	155.345		581.306	-271.899
559.001	133.25		581.5	-123.801
559.051	189.353		581.533	-117.039
559.084	109.049		581.588	-105.302
559.112	114.564		581.639	-118.769
559.147	133.097		581.688	-102.636
559.206	118.93		581.774	-101.646
559.272	123.226		581.858	-113.228
559.365	138.792		581.93	-114.726
559.499	126.428		581.955	-132.744
559.541	124.423		582.003	-101.026
559.595	123.279		582.048	-136.364
559.645	105.389		582.101	-147.321
559.722	117.378		582.192	-253.9
559.793	136.734		582.303	-137.929
559.835	122.333		582.361	-149.992
559.877	149.842		582.449	-117.262
559.912	115.268		582.486	-119.586
559.946	132.642		582.533	-149.945
559.97	130.154		582.72	-100.296
560.086	134.461		582.791	-108.321
560.17	131.799		582.956	-122.265
560.289	173.063		583.035	-107.391
560.424	124.243		583.202	-455.293
560.459	118.447		583.319	-139.591
560.502	116.021		583.376	-151.343
560.532	119.462		583.551	-104.413
560.552	117.607		583.587	-134.292
560.628	105.954		583.694	-107.051
560.707	162.722		583.83	-124.406
560.746	131.569		583.932	-140.076
560.777	128.42		583.996	-102.25
560.845	124.804		584.202	-154.578
560.875	143.066		584.314	-122.765
560.909	103.031		584.364	-129.508
561	138.767		584.419	-142.549
561.029	118.014		584.476	-130.106
561.083	129.631		584.633	-121.94
561.149	120.911		584.693	-132.664
561.174	114.181		584.779	-121.96
561.29	134.877		584.914	-102.093
561.381	154.056		585.015	-102.093
561.464	114.754		585.058	-100.978
561.526	218.222		585.188	-119.916
561.548	135.688		585.23	-124.759
561.605	146.205		585.266	-123.589
561.675	125.731		585.283	-124.083
561.752	102.986		585.317	-121.529
561.822	100.076		585.357	-120.813
561.862	108.501		585.43	-144.211
561.894	116.527		585.503	-117.417
561.958	119.761		585.609	-144.793
562.001	135.927		585.74	-113.947
562.04	119.695		585.776	-103.608
562.072	130.564		585.804	-104.138
562.124	128.678		586.092	-109.352
562.249	188.957		586.184	-141.626
562.383	201.9		586.254	-128.856
562.463	126.577		586.307	-123.471
562.553	209.985		586.349	-120.198
562.674	114.152		586.392	-121.632
562.757	127.101		586.487	-136.026
562.814	119.468		586.608	-140.686
562.849	106.642		586.632	-125.153
562.929	104.78		586.73	-131.054
562.957	129.751		586.861	-124.703
563	121.615		586.904	-119.904
563.039	155.542		587.176	-114.772
563.054	176.201		587.241	-123.69
563.123	115.918		587.273	-129.79
563.178	117.812		587.294	-125.442
563.264	133.077		587.357	-135.161
563.379	195.857		587.394	-130.582
563.557	159.523		587.445	-127.539
563.604	122.633		587.789	-106.589
563.711	109.772		587.898	-147.86
563.76	144.033		588.027	-137.244
563.817	131.08		588.259	-159.866
563.886	115.08		588.336	-123.697
563.941	120.421		588.363	-124.392
563.996	136.837		588.427	-137.05
564.057	118.578		588.468	-157.38
564.127	120.493		588.532	-155.412
564.177	115.796		588.733	-131.572
564.277	209.721		588.947	-127.984
564.37	426.039		589.013	-109.896
564.573	1957.47		589.122	-121.792
564.662	263.38		589.186	-133.859
564.792	116.983		589.27	-134.54
564.844	108.5		589.382	-183.513
564.892	104.472		589.462	-143.162
564.927	125.842		589.575	-105.997
564.95	118.409		589.618	-103.939
565.036	131.173		589.748	-100.943
565.076	134.534		589.898	-126.019
565.129	117.977		589.942	-114.572
565.232	189.56		589.993	-103.016
565.371	196.84		590.119	-123.462
565.48	124.725		590.171	-153.706
565.577	814.597		590.27	-136.494
565.663	136.48		590.369	-157.936
565.74	120.822		590.46	-133.056
565.774	121.971		590.537	-130.014
565.836	120.175		590.563	-133.731
565.879	100.359		590.605	-128.22
565.914	122.536		590.685	-110.828
565.951	118.107		590.742	-148.18
565.971	122.281		590.882	-140.468
566.07	142.458		591.046	-111.234
566.124	118.034		591.16	-112.915
566.316	416.006		591.204	-125.784
566.503	137.612		591.252	-131.941
566.581	230.384		591.405	-252.469
566.664	124.802		591.496	-141.118
566.718	125.722		591.548	-108.407
566.738	109.736		591.581	-114.726
566.789	119.704		591.618	-137.231
566.811	104.651		591.797	-128.881
566.862	136.678		591.955	-105.768
566.919	132.051		591.999	-106.981
567.008	133.518		592.158	-119.701
567.076	122.974		592.273	-161.68
567.108	127.891		592.4	-212.553
567.199	124.914		592.494	-113.827
567.32	159.283		592.567	-167.582
567.402	132.753		592.643	-155.607
567.468	120.678		592.793	-100.637
567.587	123.257		592.88	-104.325
567.665	121.524		593.039	-104.285
567.69	129.02		593.124	-120.591
567.731	116.434		593.17	-140.449
567.778	136.381		593.347	-239.319
567.82	132.209		593.4	-254.347
567.892	130.732		593.487	-115.409
567.924	131.824		593.573	-123.674
567.956	114.59		593.922	-117.291
567.986	108.74		593.952	-138.957
568.025	114.495		593.994	-112.885
568.056	116.948		594.037	-106.264
568.083	131.784		594.261	-150.784
568.114	112.081		594.391	-269.471
568.137	116.96		594.485	-123.037
568.317	1246.71		594.562	-296.147
568.51	121.882		594.598	-268.872
568.545	122.985		594.696	-115.227
568.62	161.665		594.809	-152.395
568.728	115.465		594.843	-118.306
568.794	132.643		594.891	-129.522
568.858	115.475		594.948	-129.451
568.931	127.766		594.989	-132.393
568.982	126.231		595.099	-131.676
569.102	106.427		595.203	-751.749
569.123	114.573		595.4	-233.478
569.17	111.378		595.572	-141.157
569.229	125.855		595.665	-123.971
569.319	345.988		595.702	-104.344
569.426	120.403		595.731	-112.987
569.508	116.042		595.774	-116.483
569.561	124.04		595.826	-124.749
569.627	127.111		595.861	-117.199
569.76	122.831		595.943	-128.936
569.871	130.853		596.093	-119.987
569.944	149.312		596.208	-225.745
569.995	140.444		596.291	-142.28
570.071	115.343		596.386	-152.065
570.113	117.39		596.46	-125.817
570.152	112.981		596.527	-121.21
570.174	114.104		596.746	-100.465
570.328	174.587		596.788	-117.268
570.434	118.263		596.898	-122.499
570.48	145.394		596.978	-109.897
570.533	118.394		597.027	-123.193
570.583	133.3		597.046	-139.439
570.624	122.56		597.144	-138.96
570.751	120.274		597.215	-136.388
570.794	132.373		597.306	-591.733
570.836	143.557		597.495	-111.264
570.932	122.474		597.568	-139.175
571.01	111.425		597.665	-143.225
571.042	112.613		597.761	-105.51
571.064	124.484		597.871	-131.803
571.132	136.864		597.899	-116.941
571.173	124.386		597.957	-120.876
571.203	124.2		598.066	-105.162
571.331	1894.95		598.127	-118.34
571.566	142.739		598.179	-124.891
571.63	140.618		598.311	-206.824
571.714	135.022		598.475	-154.73
571.793	105.758		598.632	-101.683
571.828	126.213		598.683	-119.132
571.871	122.401		598.779	-112.711
571.921	101.121		598.879	-110.897
571.955	125.939		598.923	-104.536
572.009	116.328		598.985	-125.321
572.063	149.452		599.055	-119.448
572.101	139.695		599.201	-156.452
572.141	129.259		599.32	-4426.98
572.206	118.914		599.634	-117.57
572.329	677.929		599.69	-112.873
572.556	131.898		599.779	-117.229
572.603	124.065		599.811	-122.075
572.633	131.022		599.854	-116.405
572.71	110.1		599.912	-117.546
572.77	124.354		599.95	-124.5
572.845	132.209		600.009	-120.272
572.907	136.061		600.043	-119.673
572.946	144.256		600.084	-117.691
573	122.146		600.12	-119.071
573.085	167.895		600.202	-147.164
573.128	110.369		600.323	-1322.05
573.177	114.434		600.546	-118.533
573.246	130.564		600.578	-115.491
573.331	197.301		600.617	-117.543
573.45	123.751		600.667	-104.425
573.499	110.913		600.749	-124.573
573.539	125.767		600.849	-118.453
573.596	100.339		600.874	-109.806
573.684	131.598		600.908	-119.757
573.71	146.73		600.951	-116.136
573.753	104.752		600.99	-142.321
573.807	114.267		601.087	-120.299
573.859	123.752		601.131	-116.79
573.878	113.276		601.178	-120.273
573.952	104.809		601.325	-346.115
573.994	108.273		601.505	-115.77
574.063	157.944		601.569	-122.394
574.11	147.109		601.635	-124.038
574.17	127.059		601.716	-111.055
574.305	174.068		601.795	-124.57
574.39	149.769		601.861	-105.167
574.488	123.802		601.92	-133.032
574.55	126.642		602.036	-117.754
574.611	124.525		602.079	-101.33
574.647	123.558		602.124	-127.76
574.818	142.202		602.149	-116.448
574.847	112.284		602.188	-116.387
574.931	114.964		602.238	-127.823
574.985	118.097		602.329	-138.57
575.061	147.982		602.452	-186.379
575.12	126.73		602.572	-148.492
575.167	126.963		602.72	-100.365
575.216	125.113		602.808	-102.925
575.389	189.033		602.851	-127.489
575.471	129.96		602.91	-110.872
575.51	125.487		603.056	-111.163
575.545	120.891		603.163	-226.846
575.614	135.8		603.253	-138.21
575.665	128.118		603.355	-130.847
575.741	116.468		603.467	-119.029
575.801	134.045		603.5	-113.434
575.88	128.295		603.537	-101.892
575.915	127.821		603.663	-136.283
575.985	129.339		603.697	-104.631
576.029	111.825		603.814	-110.776
576.078	128.517		603.91	-146.998
576.099	122.312		603.96	-102.603
576.177	121.165		604.142	-140.103
576.291	264.206		604.166	-148.91
576.39	241.314		604.193	-146.782
576.483	117.753		604.252	-155.948
576.511	123.108		604.368	-135.851
576.57	122.65		604.461	-196.456
576.592	125.99		604.484	-216.782
576.641	124.819		604.646	-105.14
576.71	117.847		604.696	-134.126
576.784	119.333		604.727	-124.973
576.897	101.252		604.835	-104.916
576.926	100.383		604.906	-120.26
576.983	113.577		605.195	-148.917
577.017	150.587		605.275	-144.462
577.039	139.134		605.367	-227.087
577.076	125.437		605.478	-138.51
577.118	123.82		605.553	-113.675
577.154	107.383		605.756	-103.847
577.299	158.909		605.865	-134.711
577.38	194.245		605.923	-132.321
577.468	131.021		606.011	-115.842
577.489	118.177		606.037	-179.684
577.552	144.56		606.066	-169.814
577.681	109.438		606.115	-190.993
577.746	128.839		606.268	-158.073
577.83	132.554		606.412	-233.045
577.901	119.758		606.48	-122.788
577.917	114.73		606.511	-104.228
577.981	105.917		606.58	-124.476
578.05	130.33		606.72	-113.467
578.082	136.849		606.844	-117.386
578.103	137.615		606.861	-129.004
578.152	121.385		606.91	-104.283
578.248	195.557		607.042	-107.614
578.381	268.961		607.096	-126.522
578.486	122.267		607.143	-137.198
578.525	128.623		607.189	-128.86
578.581	123.693		607.267	-148.968
578.634	145.087		607.389	-234.872
578.668	145.31		607.518	-120.16
578.756	147.768		607.773	-101.374
578.805	112.134		607.992	-148.613
578.895	150.676		608.086	-133.802
578.924	176.97		608.105	-136.024
579.002	130.175		608.253	-215.042
579.064	140.531		608.382	-277.296
579.112	108.868		608.486	-118.395
579.245	682.654		608.54	-112.054
579.363	201.274		608.56	-112.542
579.51	115.1		608.586	-120.904
579.586	122.432		608.622	-101.897
579.657	130.396		608.74	-120.788
579.808	142.072		608.762	-118.158
579.83	138.304		608.865	-121.759
579.913	118.353		608.959	-107.13
579.95	110.369		609.009	-128.883
580.014	126.164		609.141	-125.226
580.06	116.653		609.183	-114.632
580.098	118.243		609.277	-190.233
580.15	110.335		609.374	-215.175
580.183	131.298		609.466	-120.335
580.251	272.567		609.575	-105.746
580.306	213.722		609.639	-132.54
580.487	114.693		609.787	-127.783
580.571	117.813		609.86	-121.619
580.608	126.109		609.941	-111.82
580.67	144.706		610.088	-109.158
580.732	146.084		610.167	-136.87
580.764	123.01		610.282	-238.418
580.815	120.668		610.37	-164.084
580.85	113.215		610.513	-106.669
580.882	117.241		610.558	-144.256
580.91	122.722		610.582	-141.256
580.966	120.372		610.674	-100.454
580.991	112.833		610.712	-133.08
581.05	120.616		610.798	-126.494
581.223	2449.58		610.895	-112.682
581.333	570.163		610.933	-135.77
581.506	123.071		610.998	-131.716
581.622	114.438		611.056	-105.966
581.682	126.171		611.107	-129.911
581.725	112.832		611.291	-210.955
581.767	117.81		611.386	-157.482
581.802	118.753		611.487	-116.244
581.849	121.112		611.54	-107.225
581.882	115.291		611.59	-128.114
581.912	117.192		611.716	-105.354
581.95	125.284		611.805	-102.21
581.994	119.579		611.907	-105.439
582.027	115.658		612.12	-154.099
582.053	115.84		612.205	-122.681
582.092	118.211		612.314	-246.678
582.226	632.595		612.382	-139.299
582.336	231.614		612.449	-136.109
582.478	113.956		612.634	-122.661
582.524	128.995		612.847	-104.325
582.596	125.764		612.928	-126.191
582.618	132.043		613.074	-122.53
582.681	124.673		613.312	-220.077
582.709	126.809		613.443	-121.983
582.744	112.279		613.634	-118.03
582.773	117.406		613.685	-107.585
582.861	121.031		613.73	-105.415
582.896	128.4		613.891	-106.108
582.942	125.39		614.127	-106.639
582.984	116.773		614.176	-119.378
583.027	115.58		614.213	-133.941
583.091	120.316		614.314	-189.614
583.146	122.26		614.426	-207.608
583.235	1320.12		614.774	-100.223
583.348	295.175		614.804	-115.608
583.504	124.922		614.833	-111.675
583.548	119.126		615.054	-119.429
583.569	124.852		615.183	-230.43
583.614	176.326		615.317	-155.732
583.701	114.559		615.443	-147.007
583.741	113.696		615.761	-102.963
583.806	129.084		615.952	-103.623
583.831	119.891		616.041	-116.899
583.889	117.802		616.121	-126.27
583.969	129.483		616.188	-154.814
584.013	108.522		616.267	-150.787
584.073	117.841		616.319	-154.437
584.146	115.822		616.468	-486.695
584.237	346.006		616.534	-542.071
584.469	129.455		616.806	-127.039
584.546	147.543		616.847	-152.761
584.632	128.375		616.89	-146.786
584.682	121.346		616.96	-142.992
584.755	155.855		616.988	-135.966
584.824	161.093		617.062	-154.674
584.933	118.783		617.137	-175.02
584.977	113.379		617.205	-139.086
585.026	137.255		617.25	-147.182
585.067	109.992		617.315	-152.617
585.151	137.583		617.369	-171.093
585.243	159.958		617.455	-381.241
585.311	137.719		617.505	-416.215
585.438	131.39		617.712	-147.208
585.507	112.005		617.73	-147.76
585.543	128.132		617.874	-168.672
585.601	147.914		618.002	-143.056
585.663	117.609		618.047	-116.378
585.728	150.817		618.076	-114.494
585.767	121.981		618.136	-127.498
585.787	120.671		618.165	-125.892
585.816	115.825		618.257	-136.741
585.894	130.281		618.375	-147.414
585.953	135.047		618.482	-376.224
586.039	116.921		618.57	-179.755
586.09	125.906		618.674	-134.629
586.186	110.539		618.718	-118.277
586.277	156.494		618.96	-118.651
586.402	123.989		619	-126.281
586.447	125.692		619.081	-142.284
586.481	122.555		619.12	-140.861
586.528	134.205		619.163	-122.521
586.564	124.691		619.286	-589.904
586.631	128.082		619.491	-198.477
586.658	126.511		619.58	-126.773
586.691	144.129		619.7	-108.652
586.808	138.351		619.751	-118.213
586.843	101.145		619.78	-114.377
586.886	115.511		619.856	-121.746
586.95	114.588		619.914	-119.154
586.967	129.62		619.994	-120.383
587.036	127.427		620.076	-128.586
587.156	116.832		620.148	-115.524
587.221	118.435		620.288	-227.743
587.316	127.978		620.365	-189.402
587.395	133.714		620.587	-137.239
587.472	118.959		620.633	-157.614
587.52	119.352		620.838	-103.082
587.619	116.521		620.942	-109.749
587.671	125.29		620.987	-117.756
587.705	107.122		621.031	-100.385
587.739	133.16		621.101	-117.396
587.805	116.616		621.155	-129.944
587.842	116.493		621.256	-172.872
587.921	107.681		621.29	-169.374
587.973	130.793		621.362	-173.191
588.057	123.439		621.549	-141.093
588.115	125.604		621.621	-210.964
588.164	114.544		621.763	-131.151
588.209	135.104		621.837	-155.11
588.288	209.786		621.926	-107.474
588.391	164.47		622.037	-102.175
588.461	136.343		622.126	-101.962
588.526	116.179		622.176	-121.31
588.574	121.147		622.262	-204.243
588.605	113.744		622.406	-214.083
588.64	103.493		622.487	-124.598
588.712	103.203		622.551	-111.221
588.772	168.856		622.613	-131.483
588.87	158.927		622.66	-158.431
588.942	137.669		622.77	-128.138
588.986	103.142		622.821	-156.385
589.093	116.967		622.917	-129.327
589.151	125.701		622.976	-136.165
589.178	116.283		623.089	-108.82
589.202	119.067		623.192	-404.55
589.292	139.496		623.274	-181.382
589.389	183.673		623.385	-165.059
589.539	109.739		623.652	-104.677
589.562	117.175		623.764	-164.518
589.611	120.527		623.837	-132.587
589.677	109.208		623.904	-106.66
589.764	143.563		623.963	-104.304
589.785	127.63		624.044	-121.19
589.829	124.446		624.105	-125.924
589.865	104.898		624.201	-156.211
589.92	129.526		624.265	-214.951
589.98	103.631		624.468	-118.533
590.016	113.83		624.493	-110.249
590.031	114.907		624.608	-160.392
590.116	141.725		624.816	-122.011
590.165	131.983		624.861	-117.702
590.278	200.402		624.935	-114.176
590.386	208.051		624.981	-131.68
590.475	132.45		625.031	-107.191
590.509	122.888		625.104	-117.486
590.569	124.799		625.208	-212.353
590.593	124.922		625.285	-202.284
590.643	117.952		625.477	-132.942
590.673	138.321		625.506	-121.398
590.73	115.229		625.625	-102.157
590.799	113.531		625.759	-101.588
590.853	137.301		625.946	-147.967
590.96	153.257		625.996	-104.984
591.026	134.198		626.141	-132.582
591.067	123.048		626.298	-242.468
591.137	129.999		626.428	-123.734
591.163	133.417		626.509	-141.766
591.281	147.684		626.65	-104.464
591.392	192.027		626.828	-101.112
591.504	123.708		626.964	-107.803
591.579	130.445		627.135	-137.888
591.652	102.334		627.292	-231.957
591.71	114.352		627.328	-239.325
591.801	134.936		627.466	-120.676
591.848	126.077		627.499	-117.444
591.961	133.261		627.557	-119.848
592.04	116.001		627.616	-102.618
592.08	133.612		627.974	-185.834
592.134	121.798		628.07	-198.787
592.275	213.767		628.231	-136.564
592.383	352.054		628.311	-239.869
592.59	231.327		628.4	-119.297
592.771	128.335		628.452	-125.4
592.839	115.385		628.482	-129.874
592.923	112.355		628.598	-101.215
592.974	123.41		628.827	-126.166
593.053	102		628.844	-116.963
593.09	120.296		628.896	-109.606
593.161	153.324		628.955	-114.479
593.281	193.624		629.199	-117.487
593.369	470.481		629.329	-297.119
593.53	121.749		629.433	-127.788
593.591	144.837		629.506	-100.383
593.749	128.375		629.599	-126.833
593.841	115.117		629.7	-115.481
593.928	123.102		629.915	-122.669
594.019	129.262		629.998	-102.954
594.094	124.064		630.198	-124.765
594.123	105.706		630.327	-189.447
594.153	116.506		630.485	-287.543
594.28	209.08		630.605	-168.391
594.368	321.636		630.826	-115.407
594.539	130.265		630.942	-155.056
594.584	117.534		631.011	-110.119
594.617	119.12		631.119	-211.681
594.657	122.105		631.235	-120.949
594.686	117.541		631.34	-167.546
594.775	123.347		631.488	-193.358
594.848	122.732		631.56	-153.294
594.888	117.792		631.832	-106.213
594.941	120.716		631.877	-103.431
594.992	118.179		631.935	-160.669
595.017	119.336		631.988	-127.791
595.053	119.79		632.131	-170.391
595.109	113.136		632.173	-152.421
595.229	2800.35		632.274	-138.465
595.491	117.569		632.341	-134.82
595.54	115.989		632.379	-136.222
595.599	129.941		632.477	-197.42
595.656	108.436		632.53	-151.643
595.692	134.369		632.58	-119.331
595.728	119.807		632.607	-120.345
595.758	108.823		632.668	-105.733
595.79	117.539		632.742	-109.785
595.831	116.972		632.862	-101.574
595.86	113.215		633.108	-117.399
595.947	128.936		633.16	-130.042
596.035	124.763		633.242	-125.518
596.12	122.175		633.39	-171.03
596.233	719.004		633.502	-144.03
596.484	123.913		633.57	-117.77
596.575	132.595		633.592	-118.037
596.625	160.143		633.757	-139.212
596.728	108.034		633.833	-104.217
596.779	125.396		633.914	-143.734
596.817	114.261		634.029	-110.069
596.842	115.383		634.068	-142.397
596.888	121.424		634.123	-144.54
596.947	114.365		634.184	-132.3
596.976	112.777		634.257	-141.544
597.049	119.964		634.444	-301.76
597.106	128.212		634.591	-127.926
597.129	122.192		634.655	-116.06
597.239	274.076		635.048	-134.483
597.328	1027.45		635.111	-132.422
597.529	115.9		635.149	-105.995
597.604	121.501		635.263	-160.848
597.644	119.599		635.331	-151.045
597.735	129.666		635.43	-234.72
597.784	107.665		635.489	-138.054
597.853	133.072		635.605	-120.542
597.898	144.212		635.724	-132.329
597.932	110.813		635.882	-105.966
597.961	115.476		635.912	-105.558
598.036	144.843		636.002	-105.226
598.057	131.218		636.047	-102.591
598.159	120.154		636.143	-137.146
598.328	322.731		636.269	-214.726
598.477	156.158		636.417	-243.834
598.571	117.742		636.494	-126.024
598.641	122.178		636.594	-173.481
598.686	118.76		636.75	-107.984
598.747	124.059		636.787	-121.004
598.8	112.954		636.815	-121.553
598.883	118.882		636.834	-135.056
598.932	114.035		636.892	-110.981
598.977	120.125		636.93	-106.681
599.038	113.896		636.975	-104.65
599.221	348.997		637.014	-127.697
599.343	8763.66		637.066	-138.721
599.691	119.047		637.157	-135.371
599.713	119.124		637.191	-136.017
599.754	121.947		637.264	-253.802
599.8	119.463		637.397	-175.962
599.852	117.572		637.496	-121.734
600.005	146.648		637.603	-138.013
600.345	2610.22		637.695	-100.802
600.679	115.709		637.74	-103.979
600.713	118.644		637.867	-116.838
600.743	111.952		637.942	-129.059
600.81	124.043		638.016	-162.301
600.937	116.666		638.262	-247.024
600.968	119.623		638.452	-116.274
601.025	118.055		638.542	-124.854
601.084	118.356		638.608	-154.945
601.106	116.771		638.692	-125.735
601.347	618.058		638.879	-118.904
601.606	114.492		638.909	-107.986
601.636	115.05		639.089	-109.117
601.66	111.772		639.151	-127.965
601.697	118.603		639.182	-119.447
601.735	110.477		639.266	-285.408
601.782	109.318		639.589	-157.479
601.822	111.534		639.69	-105.104
601.875	121.096		639.78	-110.586
601.92	120.895		639.953	-112.947
601.957	120.751		640.162	-130.941
602.028	116.504		640.265	-263.662
602.062	118.442		640.457	-172.982
602.13	128.102		640.499	-120.435
602.176	113.745		640.607	-131.075
602.374	222.307		640.681	-113.747
602.485	150.108		640.778	-128.362
602.616	121.595		641.117	-101.778
602.692	127.938		641.199	-127.992
602.743	130.474		641.277	-225.512
602.788	115.531		641.492	-165.192
602.845	133.616		641.547	-121.326
602.895	124.87		641.598	-108.15
602.93	119.406		641.628	-101.949
602.969	127.628		641.944	-103.766
602.999	116.714		642.034	-116.808
603.053	126.34		642.117	-121.893
603.072	125.223		642.176	-125.597
603.184	610.067		642.275	-204.442
603.309	210.992		642.488	-314.064
603.484	127.748		642.549	-250.02
603.556	115.21		642.575	-258.885
603.618	131.217		642.685	-138.872
603.646	123.054		642.734	-135.913
603.718	125.134		642.837	-137.089
603.781	137.168		642.884	-121.546
603.839	116.582		642.922	-110.13
603.899	122.966		642.961	-124.335
603.993	119.994		643.066	-140.396
604.023	122.982		643.149	-119.657
604.19	200.224		643.194	-131.462
604.274	211.046		643.286	-151.543
604.387	302.271		643.502	-212.933
604.482	136.425		643.607	-150.246
604.555	120.833		643.688	-118.121
604.576	122.725		643.712	-115.746
604.669	121.188		643.78	-115.75
604.692	120.142		643.828	-142.561
604.789	110.439		643.93	-102.498
604.842	111.476		643.976	-104.566
604.889	111.19		644.036	-100.549
604.977	130.708		644.088	-124.941
605.018	113.977		644.129	-112.169
605.061	108.418		644.154	-109.61
605.124	114.885		644.292	-147.43
605.195	183.325		644.507	-5048.2
605.277	149.697		644.875	-117.665
605.375	187.675		644.915	-118.999
605.502	132.498		644.958	-121.667
605.555	123.159		645.188	-213.789
605.61	109.41		645.508	-2136.22
605.663	116.507		645.845	-115.891
605.684	115.012		645.886	-119.184
605.734	113.85		645.934	-121.292
605.797	121.142		645.978	-120.178
605.873	131.366		646.017	-125.728
605.928	123.288		646.29	-140.236
605.979	111.417		646.319	-141.462
606.025	145.566		646.512	-585.9
606.084	141.868		646.601	-254.478
606.266	200.919		646.715	-122.363
606.383	244.166		646.772	-118.313
606.5	115.491		646.796	-120.977
606.541	115.372		646.821	-119.901
606.568	121.106		646.856	-115.411
606.673	126.963		646.884	-114.833
606.74	105.868		646.947	-125.237
606.775	152.056		646.976	-118.269
606.842	102.364		647.045	-119.937
606.888	107.734		647.229	-136.904
606.93	130.272		647.468	-2728.42
606.953	133.689		647.853	-120.282
607.018	117.727		647.922	-115.857
607.075	124.794		647.963	-114.344
607.164	128.536		648.01	-124.087
607.269	176.412		648.248	-154.294
607.382	164.389		648.387	-359.947
607.48	114.872		648.47	-1059.81
607.545	108.734		648.776	-116.035
607.573	113.875		648.845	-114.921
607.595	119.602		648.91	-116.759
607.638	119.274		648.958	-116.302
607.705	114.004		648.986	-121.451
607.742	114.892		649.046	-122.503
607.815	120.749		649.127	-120.55
607.874	138.046		649.188	-122.656
607.924	102.645		649.266	-134.923
607.965	121.773		649.382	-169.655
608.024	121.413		649.474	-260.258
608.142	120.45		649.598	-116.316
608.271	324.116		649.659	-141.016
608.334	349.333		649.679	-159.38
608.515	109.425		649.727	-129.341
608.556	117.912		649.765	-114.685
608.591	117.519		649.796	-115.357
608.634	114.88		649.84	-127.971
608.687	122.818		649.877	-128.586
608.765	132.466		649.931	-125.327
608.807	126.402		649.949	-127.231
608.904	121.701		650.034	-115.65
608.932	124.581		650.064	-121.885
608.972	131.13		650.129	-124.127
609.035	111.617		650.173	-121.226
609.084	154.176		650.269	-157.171
609.124	119.875		650.401	-335.109
609.188	118.79		650.623	-130.244
609.276	279.611		650.69	-123.546
609.484	126.646		650.757	-107.215
609.555	116.883		650.807	-110.34
609.586	124.385		650.871	-138.371
609.622	101.618		650.911	-113.067
609.739	106.577		650.961	-117.354
609.768	111.865		651.024	-125.608
609.84	121.504		651.076	-111.933
609.894	120.124		651.133	-123.232
609.953	141.992		651.243	-179.402
610.038	112.443		651.31	-154.017
610.079	121.437		651.433	-195.799
610.153	119.391		651.547	-125.105
610.282	462.323		651.591	-141.412
610.485	112.61		651.631	-122.7
610.529	110.616		651.818	-102.253
610.563	113.248		651.855	-123.246
610.595	116.379		651.916	-113.596
610.665	131.997		651.944	-116.875
610.689	121.65		652.121	-100.325
610.73	119.895		652.17	-134.565
610.763	107.33		652.248	-217.309
610.802	126.47		652.399	-140.091
610.838	101.808		652.433	-137.666
610.868	102.21		652.504	-112.459
610.912	131.241		652.54	-129.614
610.935	109.027		652.607	-114.951
610.985	106.953		652.667	-105.594
611.054	135.197		652.766	-140.193
611.088	121.621		652.858	-126.417
611.138	128.724		652.955	-105.108
611.16	113.654		652.985	-104.16
611.288	339.153		653.069	-126.963
611.497	131.528		653.129	-127.486
611.579	119.082		653.252	-277.35
611.63	106.541		653.466	-115.979
611.726	156.157		653.699	-120.939
611.812	133.921		654.017	-104.735
611.858	125.948		654.247	-281.931
611.922	114.052		654.377	-134.486
611.947	124.851		654.457	-123.283
612	122.388		654.504	-157.662
612.062	110.451		654.557	-116.581
612.108	161.496		654.61	-112.132
612.16	122.015		654.716	-104.214
612.296	532.076		654.816	-133.034
612.483	125.264		655.042	-128.286
612.54	103.317		655.111	-102.966
612.57	110.538		655.261	-334.575
612.599	107.775		655.471	-113.289
612.679	133.288		655.53	-124.114
612.722	133.756		655.923	-130.988
612.754	115.167		656.258	-303.905
612.797	116.264		656.384	-137.123
612.813	118.503		656.48	-133.84
612.914	124.43		656.524	-124.517
612.931	107.098		656.712	-139.152
613.002	124.12		656.844	-116.01
613.061	117.398		657.047	-141.539
613.111	140.613		657.268	-282.788
613.164	132.036		657.492	-217.444
613.3	321.625		657.626	-129.136
613.467	116.79		657.735	-134.842
613.488	132.755		657.794	-120.874
613.524	104.051		657.833	-110.108
613.583	100.475		657.915	-127.338
613.624	113.392		658.001	-102.727
613.671	116.292		658.046	-102.641
613.722	125.86		658.138	-100.674
613.831	116.514		658.272	-229.37
613.855	123.601		658.36	-142.413
613.912	120.859		658.519	-325.579
613.956	123.997		658.686	-112.804
614.017	125.87		658.739	-132.636
614.089	126.331		659.15	-121.557
614.148	129.369		659.28	-184.312
614.191	128.038		659.359	-133.059
614.308	325.602		659.51	-222.669
614.492	181.194		659.641	-164.922
614.546	118.804		659.86	-117.66
614.587	113.216		659.916	-136.254
614.62	126.3		659.974	-120.442
614.663	132.717		660.088	-122.613
614.701	105.099		660.23	-135.497
614.739	121.46		660.275	-146.738
614.862	101.952		660.426	-136.702
614.914	123.289		660.506	-149.956
614.97	174.16		660.606	-141.64
615.026	122.554		660.677	-122.518
615.083	110.468		660.722	-114.633
615.178	174.019		660.76	-113.827
615.313	214.289		660.828	-113.394
615.471	147.626		660.997	-136.245
615.576	131.683		661.028	-127.993
615.613	100.28		661.192	-122.527
615.65	121.179		661.306	-141.593
615.681	128.743		661.378	-148.613
615.76	102.061		661.488	-162.273
615.821	168.05		661.638	-132.696
615.886	123.176		661.691	-123.966
615.93	118.794		661.755	-147.987
615.974	120.924		661.873	-125.801
616.052	129.014		661.908	-114.118
616.116	162.035		662.128	-126.927
616.185	143.583		662.213	-130.327
616.265	248.43		662.245	-127.647
616.381	198.931		662.309	-132.225
616.478	676.441		662.462	-224.898
616.564	237.699		662.634	-139.921
616.645	361.26		662.695	-118.98
616.836	132.32		662.798	-119.636
617.095	214.353		662.837	-101.622
617.145	222.542		662.964	-136.111
617.268	165.417		663.082	-118.016
617.376	173.16		663.154	-121.018
617.479	289.044		663.22	-116.53
617.547	286.668		663.45	-189.421
617.599	280.434		663.533	-117.085
617.654	274.194		663.602	-122.216
617.696	229.82		663.961	-130.653
617.863	122.05		664.067	-130.829
617.92	114.459		664.12	-166.342
617.977	122.757		664.16	-143.627
618.014	119.561		664.281	-160.024
618.078	129.681		664.468	-451.431
618.119	128.787		664.62	-178
618.153	133.687		664.696	-129.226
618.173	135.012		664.727	-120.1
618.269	184.79		664.762	-123.846
618.377	245.366		664.787	-114.691
618.49	205.962		664.825	-112.474
618.585	339.277		664.886	-122.799
618.664	130.672		664.94	-134.277
618.724	120.322		664.978	-104.48
618.782	134.072		665.086	-113.367
618.808	117.711		665.134	-122.688
618.854	140.695		665.213	-121.543
618.884	128.339		665.286	-132.786
618.979	134.649		665.455	-310.408
619.04	117.112		665.648	-135.979
619.134	159.616		665.728	-111.933
619.298	970.118		665.936	-132.863
619.504	148.326		666.073	-114.94
619.588	181.933		666.089	-118.377
619.736	135.337		666.146	-111.52
619.764	118.158		666.177	-124.692
619.836	122.767		666.224	-136.997
619.875	119.825		666.268	-145.339
619.994	120.61		666.445	-174.126
620.05	133.203		666.496	-156.964
620.126	135.556		666.607	-148.476
620.165	124.842		666.642	-149.919
620.307	365.705		666.77	-100.45
620.377	647.903		666.809	-146.187
620.598	176.766		666.87	-113.975
620.716	117.138		667.108	-132.274
620.773	108.607		667.237	-172.237
620.798	119.978		667.26	-173.196
620.906	115.745		667.378	-133.357
621.004	114.682		667.448	-131.791
621.075	115.053		667.488	-139.325
621.114	113.38		667.61	-111.547
621.376	409.67		667.652	-119.368
621.545	120.478		667.684	-120.441
621.598	125.243		667.768	-122.626
621.662	121.883		667.859	-103.319
621.718	124.309		667.905	-126.582
621.752	149.405		667.993	-173.643
621.798	110.867		668.083	-142.702
621.86	124.247		668.12	-107.994
621.897	121.981		668.233	-200.86
621.929	128.975		668.5	-133.689
621.983	111.702		668.557	-130.708
622.045	121.111		668.604	-125.452
622.128	124.714		668.703	-104.576
622.264	213.634		668.749	-103.333
622.374	342.323		668.887	-109.245
622.552	131.942		668.949	-111.406
622.603	112.475		669.095	-117.326
622.681	113.164		669.14	-115.32
622.733	109.792		669.242	-305.552
622.786	135.133		669.352	-170.315
622.83	114.425		669.496	-127.392
622.86	125.799		669.54	-130.307
622.901	115.69		669.64	-102.449
622.936	122.042		669.75	-123.092
622.965	113.758		669.771	-128.358
623.011	115.919		669.947	-106.732
623.055	126.139		669.987	-129.272
623.081	120.72		670.061	-121.588
623.202	1310.3		670.115	-148.18
623.36	227.621		670.242	-336.253
623.463	119.07		670.517	-1506.24
623.529	110.343		670.777	-118.642
623.571	120.715		670.819	-116.076
623.595	128.87		670.885	-102.355
623.683	119.761		670.935	-215.554
623.791	111.959		670.976	-118.695
623.901	117.341		671.008	-144.494
623.998	132.28		671.078	-118.624
624.046	144.023		671.26	-251.576
624.21	387.978		671.513	-727.484
624.266	279.857		671.791	-119.338
624.465	115.105		671.85	-114.199
624.492	116.831		671.881	-112.503
624.562	121.086		671.929	-119.566
624.616	144.95		672.038	-124.864
624.638	137.35		672.11	-123.286
624.745	117.772		672.261	-256.818
624.778	118.836		672.379	-177.144
624.827	107.196		672.527	-966.773
624.875	137.279		672.801	-121.493
624.906	117.133		672.863	-120.348
624.963	121.69		672.903	-117.184
625.011	142.024		672.991	-122.446
625.052	110.899		673.236	-358.094
625.099	112.522		673.48	-6204.67
625.216	701.698		673.854	-152.831
625.46	115.877		674.239	-258.082
625.499	116.054		674.482	-2573.6
625.528	112.699		674.852	-129.938
625.566	120.471		674.927	-117.788
625.619	113.364		675.094	-128.368
625.685	123.056		675.245	-163.289
625.722	123.405		675.49	-1589.92
625.811	143.525		675.83	-117.407
625.863	113.104		675.901	-118.51
625.915	133.801		675.98	-116.23
625.958	127.987		676.029	-116.572
625.988	131.624		676.061	-114.345
626.018	114.184		676.107	-117.436
626.05	116.669		676.278	-133.473
626.076	129.887		676.493	-498.715
626.227	216.982		676.656	-119.675
626.29	305.155		676.705	-114.998
626.493	177.885		676.738	-110.262
626.578	111.899		676.785	-119.027
626.656	133.439		676.833	-120.793
626.708	148.814		676.881	-115.589
626.748	114.855		676.919	-127.45
626.776	157.107		677.028	-118.456
626.899	116.326		677.068	-106.705
626.961	126.944		677.13	-114.962
626.988	134.403		677.173	-113.143
627.056	133.11		677.28	-132.075
627.089	147.516		677.376	-139.118
627.11	141.697		677.495	-155.013
627.299	410.007		677.637	-129.35
627.49	131.25		677.682	-117.152
627.612	114.494		677.728	-114.672
627.647	122.516		677.752	-116.282
627.675	122.748		677.806	-107.501
627.739	113.778		677.868	-108.214
627.795	108.29		677.939	-129.355
627.866	149.287		678.014	-148.646
628.003	127.209		678.15	-118.589
628.098	218.895		678.2	-125.96
628.148	119.43		678.283	-128.904
628.3	316.683		678.458	-250.202
628.465	130.263		678.601	-116.009
628.567	129.642		678.734	-102.207
628.619	108.079		678.796	-109.555
628.656	121.376		678.84	-131.295
628.724	168.126		678.875	-113.133
628.804	128.353		678.933	-116.094
628.835	118.944		678.997	-104.881
628.877	134.465		679.028	-117.592
628.901	132.772		679.076	-109.181
628.976	104.092		679.113	-115.578
629.031	114.729		679.215	-122.717
629.064	109.718		679.302	-128.312
629.123	131.347		679.445	-175.785
629.156	116.693		679.547	-119.847
629.312	384.429		679.631	-102.952
629.46	123.731		679.669	-115.411
629.492	119.259		679.743	-119.233
629.577	115.655		679.84	-117.005
629.644	122.436		679.9	-135.455
629.684	140.252		680.149	-128.835
629.765	101.624		680.196	-120.79
629.862	125.335		680.222	-121.83
629.906	123.896		680.264	-124.674
629.921	124.984		680.346	-135.379
629.988	101.239		680.388	-139.001
630.055	123.307		680.429	-140.62
630.076	119.559		680.615	-142.16
630.141	107.481		680.706	-125.322
630.171	113.512		680.866	-146.728
630.313	279.677		681.04	-100.226
630.494	178.144		681.166	-143.144
630.522	185.245		681.19	-127.279
630.646	106.486		681.269	-126.317
630.708	117.223		681.398	-135.168
630.756	124.733		681.505	-130.883
630.807	102.726		681.567	-107.747
630.919	140.65		681.675	-109.695
630.956	120.407		681.776	-123.524
630.98	132.453		681.825	-129.217
631.029	130.088		682.008	-118.696
631.053	114.891		682.069	-137.011
631.097	119.116		682.139	-146.572
[truncated: 2,274 more rows]

## Sheet: Supplementary Figure 4
x axis - measurement length (µm)	y-axis - measurement result_average (µm)	y-axis - measurement result_STD (µm)
0.17	0.00691091	0.00321887
0.68	0.0277491	0.0130112
1.02	0.036801	0.0139958
1.19	0.0434969	0.0162506
1.36	0.0535899	0.0217512
1.53	0.0624666	0.0297941
1.87	0.0709488	0.0270995
2.04	0.0783746	0.0281858
2.21	0.0834326	0.0377612
2.38	0.0932106	0.0395125
2.55	0.101817	0.0446634
2.72	0.102277	0.0371832
2.89	0.111171	0.0458173
3.06	0.116773	0.0464801
3.23	0.126985	0.0548892
3.4	0.133661	0.0658487
3.57	0.134111	0.0497843
3.74	0.145329	0.0630762
3.91	0.148529	0.0549237
4.08	0.157878	0.0779313
4.25	0.161947	0.0723229
4.42	0.166197	0.0672688
4.59	0.172915	0.0756429
4.76	0.179874	0.0771786
4.93	0.187111	0.0829369
5.1	0.191861	0.0885947
5.27	0.193044	0.0812093
5.44	0.200417	0.0849735
5.61	0.211213	0.100866
5.78	0.211309	0.0883328
5.95	0.221259	0.110929
6.12	0.219849	0.0937399
6.29	0.227829	0.100354
6.46	0.235308	0.114027
6.63	0.241309	0.112731
6.8	0.247242	0.118262
6.97	0.243474	0.102585
7.14	0.256538	0.127185
7.31	0.259164	0.120818
7.48	0.267306	0.130624
7.65	0.268617	0.133742
7.82	0.270191	0.121016
7.99	0.280732	0.137635
8.16	0.280344	0.126257
8.33	0.291984	0.151046
8.5	0.293774	0.144248
8.67	0.295393	0.138752
8.84	0.302379	0.153111
9.01	0.309268	0.153225
9.18	0.313717	0.157226
9.35	0.319495	0.172875
9.52	0.312493	0.140355
9.69	0.325197	0.168224
9.86	0.331809	0.169619
10.03	0.328625	0.150512
10.2	0.342706	0.198415
10.37	0.335957	0.156343
10.54	0.349668	0.194736
10.71	0.349403	0.175811
10.88	0.354345	0.178714
11.05	0.361845	0.200227
11.22	0.354763	0.170079
11.39	0.366847	0.19489
11.56	0.372652	0.199261
11.73	0.377737	0.205885
11.9	0.379575	0.21388
12.07	0.377702	0.192598
12.24	0.386081	0.207405
12.41	0.3918	0.213562
12.58	0.393569	0.210308
12.75	0.399068	0.224714
12.92	0.396148	0.204949
13.09	0.40282	0.221605
13.26	0.407949	0.221518
13.43	0.413125	0.228163
13.6	0.420271	0.253265
13.77	0.408585	0.207706
13.94	0.42302	0.241957
14.11	0.423451	0.228315
14.28	0.429016	0.240457
14.45	0.435694	0.258873
14.62	0.425417	0.218206
14.79	0.439967	0.255617
14.96	0.437347	0.235588
15.13	0.445846	0.254679
15.3	0.450683	0.264403
15.47	0.443482	0.239144
15.64	0.450654	0.252993
15.81	0.457978	0.262054
15.98	0.460167	0.262848
16.15	0.465914	0.276676
16.32	0.458355	0.250268
16.49	0.46253	0.254465
16.66	0.477051	0.289013
16.83	0.471014	0.263952
17	0.480599	0.286617
17.17	0.471379	0.257319
17.34	0.47684	0.265895
17.51	0.488566	0.290741
17.68	0.487933	0.280744
17.85	0.492283	0.290082
18.02	0.482226	0.260513
18.19	0.500162	0.298554
18.36	0.492501	0.275192
18.53	0.506576	0.302148
18.7	0.504273	0.296015
18.87	0.497914	0.273094
19.04	0.510462	0.297604
19.21	0.505136	0.283246
19.38	0.517609	0.305175
19.55	0.521025	0.31232
19.72	0.507325	0.270781
19.89	0.521569	0.299564
20.06	0.52787	0.31056
20.23	0.515904	0.284245
20.4	0.538333	0.325163
20.57	0.516903	0.271452
20.74	0.534794	0.307301
20.91	0.538626	0.308526
21.08	0.527498	0.287659
21.25	0.551321	0.335671
21.42	0.527072	0.271058
21.59	0.55016	0.313958
21.76	0.543966	0.302014
21.93	0.551554	0.31689
22.1	0.56199	0.330025
22.27	0.542499	0.280794
22.44	0.561855	0.321804
22.61	0.559154	0.31306
22.78	0.56691	0.32368
22.95	0.560059	0.302273
23.12	0.562721	0.304794
23.29	0.569284	0.309083
23.46	0.569128	0.315152
23.63	0.572448	0.320153
23.8	0.578403	0.32285
23.97	0.569816	0.30226
24.14	0.583175	0.311661
24.31	0.574704	0.317849
24.48	0.581872	0.314896
24.65	0.595734	0.33767
24.82	0.564382	0.296335
24.99	0.600853	0.339707
25.16	0.577176	0.31083
25.33	0.587567	0.310616
25.5	0.598818	0.33683
25.67	0.582973	0.310688
25.84	0.603026	0.336046
26.01	0.584155	0.313669
26.18	0.595281	0.324994
26.35	0.593542	0.316715
26.52	0.610758	0.341861
26.69	0.59525	0.323329
26.86	0.621549	0.343812
27.03	0.587627	0.318582
27.2	0.60523	0.325144
27.37	0.605824	0.330073
27.54	0.592343	0.307627
27.71	0.61795	0.339486
27.88	0.591731	0.316232
28.05	0.627155	0.350349
28.22	0.596092	0.316661
28.39	0.60612	0.321872
28.56	0.61321	0.334099
28.73	0.608144	0.318425
28.9	0.605847	0.323804
29.07	0.603071	0.322972
29.24	0.61987	0.332262
29.41	0.594017	0.320357
29.58	0.609834	0.31902
29.75	0.611976	0.334901
29.92	0.615815	0.313817
30.09	0.603148	0.32778
30.26	0.588442	0.305549
30.43	0.620517	0.335374
30.6	0.592681	0.316409
30.77	0.609189	0.301075
30.94	0.600447	0.328351
31.11	0.592656	0.304864
31.28	0.589508	0.317394
31.45	0.603047	0.321868
31.62	0.588997	0.310208
31.79	0.60691	0.33185
31.96	0.555229	0.268882
32.13	0.59187	0.321278
32.3	0.592149	0.301475
32.47	0.573851	0.30415
32.64	0.544108	0.329601

## Sheet: Supplementary Figure 5a
X-axis	Y-axis	X-axis	Y-axis
	Fluorescence/Unit Area (Arb. Unit)		Fluorescence/Unit Area (Arb. Unit)
Fresh-frozen	7558.13	GAMSI	3761.39
Fresh-frozen	6880.12	GAMSI	3499.57
Fresh-frozen	6486.56	GAMSI	2767.79
Fresh-frozen	6957.8	GAMSI	2521.88
Fresh-frozen	7512.36	GAMSI	3999.61
Fresh-frozen	7047.78	GAMSI	4397.26
Fresh-frozen	5061.15	GAMSI	4885.34
Fresh-frozen	5046.08	GAMSI	6309.57
Fresh-frozen	4924.22	GAMSI	6036.24
Fresh-frozen	6416.97	GAMSI	4208.56
Fresh-frozen	5676.33	GAMSI	6670.33
Fresh-frozen	5052.68	GAMSI	6271.38
Fresh-frozen	4091.1	GAMSI	4997.94
Fresh-frozen	4688.45	GAMSI	7950.42
Fresh-frozen	5711.04	GAMSI	7463.06

## Sheet: Supplementary Figure 5b
X-axis	Y-axis	X-axis	Y-axis
	Fluorescence/Unit Area (Arb. Unit)		Fluorescence/Unit Area (Arb. Unit)
Fresh-frozen	4571.89	GAMSI	3559.4
Fresh-frozen	3993.5	GAMSI	3403.25
Fresh-frozen	5836.99	GAMSI	3254.34
Fresh-frozen	4243.43	GAMSI	2103.09
Fresh-frozen	4229.23	GAMSI	4046.32
Fresh-frozen	5400.31	GAMSI	4061.98
Fresh-frozen	5830.66	GAMSI	4340.31
Fresh-frozen	3825.54	GAMSI	5322.02
Fresh-frozen	3441.98	GAMSI	6541.97
Fresh-frozen	3221.67	GAMSI	4323.85
Fresh-frozen	6008.52	GAMSI	6927.67
Fresh-frozen	4339.56	GAMSI	6081.29
Fresh-frozen	5144.1	GAMSI	4444.75
Fresh-frozen	5213.18	GAMSI	7132.13
Fresh-frozen	5310.79	GAMSI	7167.13

## Sheet: Supplementary Figure 6a
Fresh-frozen (left, orange)	GAMSI (right, blue)
LPS 17:2	PS 23:3;O2
LPE 22:6	PE 29:2
AMP 12:0	PA 30:3;O2
LSQMG 16:1	LPI 22:4
Glc-GP 18:0	PE 27:2;O2
PE O-30:2	PE 31:3
PA 32:1	DGMG 18:4
LPS O-27:2;O	PE 29:3;O2
PE 29:3;O2	DGMG 18:3
PG 29:2	PG 31:4
PG 31:4	PS 30:3
PE 33:2	PG 31:3
PG 31:3	PS 30:2
PS O-31:2	PA 37:1
PA O-38:7	PS O-32:2
PA 37:1	PG 32:2
PS O-32:2	PS 31:1
PG 32:2	PG 32:1
PS 31:1	PI 26:1
PG 32:1	PE 35:3
PS 31:0	PG O-34:4
ST 32:5;O8;Hex	PE dO-38:9
PE 35:5	PG O-34:3
PI 26:1	PE O-38:9
PS 32:5	MGDG 34:7
PE 35:3	PS 33:2
PG O-34:4	MGDG 34:6
PE dO-38:9	PE 37:7
PG O-34:3	PE 37:6
PS O-33:2	PS 34:6
PS 33:5	PS 35:5
PI 27:0	PI 29:0
PE O-38:9	PS 35:3
MGDG 34:7	PS 35:2
PS 33:2	PA 42:7
MGDG 34:6	PE 39:7
PE 37:7	PI 30:3
PE 37:6	PS 37:7
PI 28:2	PI 31:2
PS 34:6	PS 37:6
PI O-29:1	PS 37:5
IPC 32:0;O2	PA 44:10
PE 37:3	PS O-38:3
MGDG 36:7	PG 38:3
PS O-35:3	PS 38:6
PG O-36:3	PI 32:1
PS 34:2	PE 42:11
PE 38:7	PE 41:4
PG 36:8	PA 44:3
PI 29:2	PS 39:7
PS 35:6	PI 33:1
PI 29:1	TG 49:14;O2
PS 35:5	PS O-40:3
PI 29:0	PG 40:3
PS 35:4	PI 34:3
PA 42:9	PE 44:12
PS 35:3	PI 36:6
PA 42:8	PI 36:4
PS 35:2	PS 42:8
PA 42:7	PI 36:3
PE 39:7	PS 42:7
PI 30:3	PS 42:6
PS 36:7	PI 36:1
PI O-31:2	PS 42:5
PE 38:6;O	PS 43:6
PI O-31:1	PS 44:12
PE 38:5;O	PI 38:7
PE 40:8	PS 43:4
PG 38:9	TG 53:20;O3
PG 38:8	PI 38:4
PS 37:7	TG 53:18;O3
PI 31:2	PS 44:7
PS 37:6	PI 38:2
PI 31:1	PS 44:6
PS 37:5	PI 38:1
PA 44:10	PS 44:5
PS 37:4	PI O-40:7
PS O-38:3	Am-Hex-PE 36:2
PG 38:3	PI 40:8
PS O-38:2	PI 40:7
PS 38:6	Am-Hex-PE O-38:7
PI 32:1
PE 42:11
PE 41:4
PA 44:3
PE 41:3
FA 47:11;O9
PE 41:2
PS 39:8
PI 33:3
PS 39:7
PI 33:2
PS O-40:4
PG 40:4
PS O-40:3
PG 40:3
PS 40:9
PI 34:3
PS 40:7
PI 35:6
PI 36:3
PS 42:7
PS 42:6
PS 44:12
PI 38:7
TG 53:21;O3
TG 53:20;O3
PI 38:4
TG 53:18;O3
PS 44:7
PI 38:2
PS 44:6
PI 38:1
PI 39:8
PI 40:8
PI 40:7
Am-Hex-PE O-38:7
LPIM2 17:0

## Sheet: Supplementary Figure 6b
Fresh-frozen (left, orange)			GAMSI (Middle, blue)			Common (Right, black)
Lipids	Counts		Lipids	Counts		Lipids	Counts
AMP	1		AMP	0		AMP	0
Cer	0		Cer	0		Cer	0
DG	3		DG	4		DG	2
FA	1		FA	0		FA	0
Glc	1		Glc	0		Glc	0
LPIM	1		LPIM	0		LPIM	0
PA	8		PA	6		PA	4
PC	1		PC	1		PC	0
PE	21		PE	15		PE	10
PG	14		PG	8		PG	8
PI	26		PI	22		PI	13
PS	37		PS	29		PS	19
ST	1		ST	1		ST	0
TG	3		TG	3		TG	2

[truncated: 8 more sheets: Supplementary Figure 10a, Supplementary Figure 10b, Supplementary Figure 10c, Supplementary Figure 10d, Supplementary Figure 11, Supplementary Figure 12a, Supplementary Figure 12b, Supplementary Figure 14]
